# Supplementary material for: Drug repositioning for esophageal squamous cell carcinoma
Source: Front Genet. 2022 Sep 28;13:991842. doi: 10.3389/fgene.2022.991842 (PMC9554346; doi:10.3389/fgene.2022.991842)
Supplement: Supplementary file 1 [file Table2.XLSX]

## Sheet: gseakegg_1-5fc_01pval
ID	Description	setSize	enrichmentScore	NES	pvalue	p.adjust	qvalues	rank	leading_edge	core_enrichment
hsa05165	Human papillomavirus infection	11	0.685897	2.57239	2.22456e-05	0.00086758	0.000515162	60	tags=100%, list=36%, signal=69%	6696/1277/1278/9636/3914/3371/3918/8323/3655/3909/7058
hsa04926	Relaxin signaling pathway	4	0.92638	2.20959	0.000126441	0.00246559	0.00146405	16	tags=100%, list=10%, signal=93%	4312/1277/1278/1281
hsa04510	Focal adhesion	9	0.677215	2.34317	0.000432933	0.0042211	0.00250645	60	tags=100%, list=36%, signal=68%	6696/1277/1278/3914/3371/3918/3655/3909/7058
hsa04512	ECM-receptor interaction	9	0.677215	2.34317	0.000432933	0.0042211	0.00250645	60	tags=100%, list=36%, signal=68%	6696/1277/1278/3914/3371/3918/3655/3909/7058
hsa04151	PI3K-Akt signaling pathway	10	0.605096	2.20888	0.000937517	0.00499803	0.00296779	72	tags=100%, list=43%, signal=61%	6696/1277/1278/3914/3371/3918/3655/3909/7058/2069
hsa05200	Pathways in cancer	10	0.601451	2.19557	0.00102524	0.00499803	0.00296779	59	tags=90%, list=35%, signal=62%	4312/1164/3914/3576/3918/8323/3655/1163/3909
hsa04611	Platelet activation	3	0.920732	1.94072	0.00080881	0.00499803	0.00296779	16	tags=100%, list=10%, signal=92%	1277/1278/1281
hsa05415	Diabetic cardiomyopathy	3	0.920732	1.94072	0.00080881	0.00499803	0.00296779	16	tags=100%, list=10%, signal=92%	1277/1278/1281
hsa04974	Protein digestion and absorption	8	0.658143	2.12261	0.00151349	0.00655846	0.00389436	29	tags=75%, list=17%, signal=65%	1277/1278/1301/1281/1290/1289
hsa05206	MicroRNAs in cancer	5	0.746914	1.94574	0.00297535	0.0116038	0.00689027	46	tags=100%, list=28%, signal=75%	5328/6659/3371/6624/8626
hsa05222	Small cell lung cancer	6	0.670807	1.90091	0.00792399	0.0280941	0.0166821	59	tags=100%, list=35%, signal=67%	1164/3914/3918/3655/1163/3909
hsa05146	Amoebiasis	9	0.53703	1.85813	0.00978966	0.0318164	0.0188923	35	tags=67%, list=21%, signal=56%	1277/1278/1281/3914/3576/3918
hsa04933	AGE-RAGE signaling pathway in diabetic complications	5	0.685185	1.78494	0.0118534	0.0341152	0.0202573	56	tags=100%, list=34%, signal=69%	1277/1278/1281/3576/5054
hsa04218	Cellular senescence	5	0.679012	1.76886	0.0123508	0.0341152	0.0202573	57	tags=100%, list=34%, signal=68%	3576/3486/983/5054/2305
hsa05205	Proteoglycans in cancer	4	0.736196	1.75597	0.0131212	0.0341152	0.0202573	47	tags=100%, list=28%, signal=74%	1277/1278/5328/8323
