# Supplementary material for: Drug repositioning for esophageal squamous cell carcinoma
Source: Front Genet. 2022 Sep 28;13:991842. doi: 10.3389/fgene.2022.991842 (PMC9554346; doi:10.3389/fgene.2022.991842)
Supplement: Supplementary file 2 [file Table3.XLSX]

## Sheet: wKDA_sig_genes
MODULE	NODE	P	FDR	N.mod	N.neigh	N.obsrv	N.expct	MEMBER	FILL	FOLD
Input_GeneList	NCAPG	1.13518e-11	1.01031e-09	135	62	12	0.68204	FALSE	0.193548	17.5943
Input_GeneList	PLG	3.59534e-11	1.59993e-09	135	84	12	0.924055	FALSE	0.142857	12.9862
Input_GeneList	NUSAP1	1.31938e-09	3.91417e-08	135	55	11	0.605036	TRUE	0.2	18.1807
Input_GeneList	COL17A1	3.1228e-09	6.94824e-08	135	63	11	0.693041	FALSE	0.174603	15.8721
Input_GeneList	ASPM	4.11642e-09	7.32723e-08	135	64	11	0.704042	TRUE	0.171875	15.6241
Input_GeneList	TOP2A	1.11632e-08	1.65588e-07	135	112	11	1.23207	TRUE	0.0982143	8.92804
Input_GeneList	ITGB3	1.35662e-08	1.72485e-07	135	160	13	1.7601	FALSE	0.08125	7.38593
Input_GeneList	P4HB	3.67095e-08	4.08393e-07	135	144	11	1.58409	FALSE	0.0763889	6.94403
Input_GeneList	TTK	3.61429e-07	3.57414e-06	135	56	10	0.616037	FALSE	0.178571	16.2328
Input_GeneList	COL7A1	1.18027e-06	1.05044e-05	135	97	10	1.06706	TRUE	0.103093	9.37152
Input_GeneList	KIF20A	4.1876e-06	3.38815e-05	135	133	10	1.46309	FALSE	0.075188	6.83486
Input_GeneList	NDC80	1.14384e-05	8.48345e-05	135	144	10	1.58409	FALSE	0.0694444	6.31276
Input_GeneList	ITGA2	2.03161e-05	0.000139087	135	67	9	0.737044	FALSE	0.134328	12.2109
Input_GeneList	ITGB1	2.87475e-05	0.000182752	135	215	18	2.36514	FALSE	0.0837209	7.61054
Input_GeneList	RRM2	7.08832e-05	0.000420573	135	85	9	0.935055	TRUE	0.105882	9.6251
Input_GeneList	KIF11	0.000179303	0.000997376	135	160	11	1.7601	FALSE	0.06875	6.24963
Input_GeneList	ITGAV	0.000206092	0.00107895	135	178	13	1.95812	FALSE	0.0730337	6.63903
Input_GeneList	TIMP1	0.000377033	0.00186422	135	140	9	1.54009	FALSE	0.0642857	5.84381
Input_GeneList	COL12A1	0.000671119	0.00314366	135	58	8	0.638038	FALSE	0.137931	12.5384
Input_GeneList	CDCA8	0.000953605	0.00424354	135	156	10	1.7161	FALSE	0.0641026	5.82716
Input_GeneList	DLGAP5	0.00131373	0.0055677	135	60	8	0.660039	FALSE	0.133333	12.1205
Input_GeneList	COL3A1	0.00165543	0.00669695	135	78	8	0.858051	TRUE	0.102564	9.32346
Input_GeneList	COL18A1	0.00231893	0.00897325	135	80	8	0.880052	FALSE	0.1	9.09037
Input_GeneList	COL1A2	0.00353931	0.0126425	135	84	8	0.924055	TRUE	0.0952381	8.6575
Input_GeneList	COL1A1	0.00355125	0.0126425	135	84	8	0.924055	TRUE	0.0952381	8.6575
Input_GeneList	JUP	0.00410026	0.0137152	135	105	8	1.15507	TRUE	0.0761905	6.926
Input_GeneList	TPX2	0.00416079	0.0137152	135	111	8	1.22107	FALSE	0.0720721	6.55162
Input_GeneList	KIF23	0.00624475	0.0198494	135	116	8	1.27608	FALSE	0.0689655	6.26922
Input_GeneList	LAMC1	0.00709818	0.0217841	135	121	8	1.33108	FALSE	0.0661157	6.01016
Input_GeneList	CENPF	0.00819157	0.0243017	135	125	8	1.37508	FALSE	0.064	5.81784
Input_GeneList	LAMB2	0.00886416	0.0248884	135	118	8	1.29808	FALSE	0.0677966	6.16296
Input_GeneList	SDC1	0.00894863	0.0248884	135	107	10	1.17707	FALSE	0.0934579	8.49567
Input_GeneList	ITGA1	0.0120509	0.0325008	135	126	8	1.38608	FALSE	0.0634921	5.77166
Input_GeneList	LAMB1	0.0136236	0.0356618	135	140	8	1.54009	FALSE	0.0571429	5.1945
Input_GeneList	AURKB	0.0148456	0.0377502	135	253	11	2.78316	FALSE	0.0434783	3.95233
Input_GeneList	CCNB2	0.0162423	0.0401547	135	199	12	2.18913	FALSE	0.0603015	5.48163
Input_GeneList	COL23A1	0.0178804	0.0430097	135	56	7	0.616037	FALSE	0.125	11.363
Input_GeneList	CDH2	0.0190292	0.0445685	135	142	8	1.56209	FALSE	0.056338	5.12134
Input_GeneList	HGF	0.0197303	0.0450255	135	137	8	1.50709	FALSE	0.0583942	5.30825
