# Supplementary material for: Drug repositioning for esophageal squamous cell carcinoma
Source: Front Genet. 2022 Sep 28;13:991842. doi: 10.3389/fgene.2022.991842 (PMC9554346; doi:10.3389/fgene.2022.991842)
Supplement: Supplementary file 4 [file Table4.XLSX]

## Sheet: supplementary-table-1
GSEA - Biological Pathway
ID	Description	setSize	enrichmentScore	NES	pvalue	p.adjust	qvalues	rank	leading_edge	core_enrichment
GO:0016043	cellular component organization	66	0.45475	3.32473	3.16265e-08	3.16265e-08	1.43817e-05	60	tags=64%, list=36%, signal=67%	MMP1/SPP1/POSTN/COL1A1/JUP/COL1A2/COL11A1/CDH11/MMP12/SNAI2/MMP10/COL3A1/SULF1/ECT2/COL5A2/TOP2A/CKS2/INHBA/ISG15/CEP55/TGFBI/LAMB3/COL5A1/TNC/LAMC2/RFC4/ASPM/LAPTM4B/PRC1/FSCN1/MMP11/TP63/GINS1/HMGB3/RRM2/CDC20/ITGA6/NUSAP1/CDK1/SERPINE1/LAMA3/THBS2
GO:0071840	cellular component organization or biogenesis	66	0.45475	3.32473	3.16265e-08	3.16265e-08	1.43817e-05	60	tags=64%, list=36%, signal=67%	MMP1/SPP1/POSTN/COL1A1/JUP/COL1A2/COL11A1/CDH11/MMP12/SNAI2/MMP10/COL3A1/SULF1/ECT2/COL5A2/TOP2A/CKS2/INHBA/ISG15/CEP55/TGFBI/LAMB3/COL5A1/TNC/LAMC2/RFC4/ASPM/LAPTM4B/PRC1/FSCN1/MMP11/TP63/GINS1/HMGB3/RRM2/CDC20/ITGA6/NUSAP1/CDK1/SERPINE1/LAMA3/THBS2
GO:0030198	extracellular matrix organization	17	0.69308	3.20048	2.20231e-07	2.20231e-07	5.00735e-05	29	tags=76%, list=17%, signal=70%	MMP1/POSTN/COL1A1/COL1A2/COL11A1/MMP12/MMP10/COL3A1/SULF1/COL5A2/TGFBI/LAMB3/COL5A1
GO:0043062	extracellular structure organization	17	0.69308	3.20048	2.20231e-07	2.20231e-07	5.00735e-05	29	tags=76%, list=17%, signal=70%	MMP1/POSTN/COL1A1/COL1A2/COL11A1/MMP12/MMP10/COL3A1/SULF1/COL5A2/TGFBI/LAMB3/COL5A1
GO:0007275	multicellular organism development	72	0.412057	3.05263	2.75975e-07	2.75975e-07	5.01985e-05	72	tags=68%, list=43%, signal=68%	SPP1/COL1A1/JUP/COL1A2/COL11A1/CDH11/MMP12/PTHLH/VCAN/SNAI2/COL3A1/SULF1/ECT2/COL5A2/TOP2A/INHBA/ISG15/TGFBI/EPCAM/LAMB3/COL5A1/SOX4/SPARC/TNC/CXCL8/LAMC2/CDH3/ASPM/MFAP2/ODC1/MMP11/TP63/FZD6/GINS1/HMGB3/RRM2/CDC20/ITGA6/CDK1/SERPINE1/LAMA3/THBS2/COL7A1/IGF2BP2/ASPN/CRYAB/EPB41L3/SIM2/EREG
GO:0001501	skeletal system development	16	0.66543	3.01333	1.29556e-06	1.29556e-06	0.000196379	30	tags=75%, list=18%, signal=68%	COL1A1/COL1A2/COL11A1/CDH11/PTHLH/VCAN/SNAI2/COL3A1/SULF1/COL5A2/TGFBI/SOX4
GO:0048731	system development	61	0.394514	2.83931	2.88142e-06	2.88142e-06	0.000374368	60	tags=61%, list=36%, signal=61%	SPP1/COL1A1/JUP/COL1A2/COL11A1/CDH11/MMP12/PTHLH/VCAN/SNAI2/COL3A1/SULF1/ECT2/COL5A2/TOP2A/INHBA/ISG15/TGFBI/EPCAM/COL5A1/SOX4/SPARC/TNC/CXCL8/LAMC2/ASPM/MFAP2/ODC1/TP63/FZD6/HMGB3/CDC20/ITGA6/CDK1/SERPINE1/LAMA3/THBS2
GO:0050789	regulation of biological process	121	0.386632	2.68281	6.59888e-06	6.59888e-06	0.000674476	72	tags=55%, list=43%, signal=113%	MMP1/SPP1/POSTN/COL1A1/JUP/COL1A2/CDH11/MMP12/MAGEA6/PTHLH/MAGEA3/SNAI2/COL3A1/SULF1/ECT2/COL5A2/TOP2A/PLAU/CKS2/INHBA/ISG15/CEP55/TGFBI/EPCAM/COL5A1/SOX4/SPARC/CST1/TNC/CXCL8/LAMC2/CDH3/IGFBP3/RFC4/ASPM/MFAP2/ODC1/LAPTM4B/PRC1/FSCN1/MMP11/TP63/FZD6/GINS1/HMGB3/RRM2/CDC20/MEST/ITGA6/NUSAP1/CDK1/SERPINE1/FOXM1/CKS1B/LAMA3/THBS2/DTL/COL7A1/IGF2BP2/ASPN/CRYAB/PAX9/DIO2/EPB41L3/SIM2/EREG
GO:0009887	animal organ morphogenesis	25	0.541052	2.95454	6.728e-06	6.728e-06	0.000674476	72	tags=88%, list=43%, signal=59%	COL1A1/COL1A2/COL11A1/SNAI2/COL3A1/SULF1/COL5A2/INHBA/LAMB3/COL5A1/SOX4/TNC/LAMC2/MFAP2/TP63/FZD6/ITGA6/SERPINE1/LAMA3/ASPN/PAX9/EREG
GO:0045229	external encapsulating structure organization	19	0.595792	2.88883	7.41611e-06	7.41611e-06	0.000674476	29	tags=68%, list=17%, signal=64%	MMP1/POSTN/COL1A1/COL1A2/COL11A1/MMP12/MMP10/COL3A1/SULF1/COL5A2/TGFBI/LAMB3/COL5A1
GO:0001503	ossification	16	0.601423	2.72348	2.18403e-05	2.18403e-05	0.00180574	24	tags=62%, list=14%, signal=59%	SPP1/COL1A1/COL1A2/COL11A1/CDH11/PTHLH/VCAN/SNAI2/COL5A2/ISG15
GO:0050794	regulation of cellular process	117	0.358424	2.57493	3.86329e-05	3.86329e-05	0.00292796	72	tags=55%, list=43%, signal=104%	MMP1/SPP1/POSTN/COL1A1/JUP/COL1A2/CDH11/MMP12/MAGEA6/PTHLH/MAGEA3/SNAI2/COL3A1/SULF1/ECT2/COL5A2/TOP2A/PLAU/CKS2/INHBA/ISG15/CEP55/TGFBI/EPCAM/COL5A1/SOX4/SPARC/CST1/TNC/CXCL8/LAMC2/CDH3/IGFBP3/RFC4/ASPM/ODC1/LAPTM4B/PRC1/FSCN1/MMP11/TP63/FZD6/GINS1/HMGB3/RRM2/CDC20/ITGA6/NUSAP1/CDK1/SERPINE1/FOXM1/CKS1B/LAMA3/THBS2/DTL/COL7A1/IGF2BP2/ASPN/CRYAB/PAX9/DIO2/EPB41L3/SIM2/EREG
GO:0048522	positive regulation of cellular process	71	0.332722	2.47162	5.28005e-05	5.28005e-05	0.0036939	61	tags=56%, list=37%, signal=62%	MMP1/SPP1/COL1A1/JUP/MMP12/PTHLH/SNAI2/COL3A1/SULF1/ECT2/TOP2A/PLAU/CKS2/INHBA/ISG15/EPCAM/SOX4/SPARC/TNC/CXCL8/LAMC2/CDH3/IGFBP3/RFC4/ASPM/ODC1/PRC1/FSCN1/TP63/GINS1/RRM2/CDC20/ITGA6/NUSAP1/CDK1/SERPINE1/FOXM1/CKS1B/THBS2/DTL
GO:0009893	positive regulation of metabolic process	46	0.373024	2.44945	6.73719e-05	6.73719e-05	0.00437664	118	tags=98%, list=71%, signal=40%	SPP1/COL1A1/JUP/MMP12/SNAI2/SULF1/ECT2/TOP2A/CKS2/INHBA/ISG15/EPCAM/SOX4/CXCL8/CDH3/RFC4/MFAP2/TP63/GINS1/CDC20/ITGA6/CDK1/SERPINE1/FOXM1/CKS1B/DTL/PAX9/DIO2/EREG/LCN2/ID4/HSPB8/RANBP9/SASH1/EHF/PLAC8/IL18/SERPINB3/PITX1/KAT2B/CLEC3B/CD24/LPIN1/IL36A/ADIRF
GO:0065007	biological regulation	128	0.353203	2.31861	0.000112537	0.000112537	0.00679508	75	tags=54%, list=45%, signal=127%	MMP1/SPP1/POSTN/COL1A1/JUP/COL1A2/CDH11/MMP12/MAGEA6/PTHLH/MAGEA3/SNAI2/COL3A1/SULF1/ECT2/COL5A2/TOP2A/PLAU/CKS2/INHBA/ISG15/CEP55/TGFBI/EPCAM/COL5A1/SOX4/SPARC/CST1/TNC/CXCL8/LAMC2/CDH3/IGFBP3/RFC4/ASPM/MFAP2/ODC1/LAPTM4B/PRC1/FSCN1/MMP11/TP63/FZD6/GINS1/HMGB3/RRM2/CDC20/MEST/ITGA6/NUSAP1/CDK1/SERPINE1/FOXM1/CKS1B/LAMA3/THBS2/DTL/COL7A1/IGF2BP2/ASPN/CRYAB/PAX9/DIO2/EPB41L3/SIM2/EREG/SCNN1A/LCN2/…
GO:0007584	response to nutrient	4	0.93865	2.2976	0.000133235	0.000133235	0.00679508	14	tags=100%, list=8%, signal=94%	SPP1/POSTN/COL1A1/SNAI2
GO:0033273	response to vitamin	4	0.93865	2.2976	0.000133235	0.000133235	0.00679508	14	tags=100%, list=8%, signal=94%	SPP1/POSTN/COL1A1/SNAI2
GO:0007155	cell adhesion	36	0.411463	2.53265	0.000141291	0.000141291	0.00679508	36	tags=53%, list=22%, signal=53%	SPP1/POSTN/COL1A1/JUP/CDH11/MMP12/VCAN/SNAI2/COL3A1/PLAU/TGFBI/EPCAM/LAMB3/COL5A1/SOX4/TNC/CXCL8/LAMC2/CDH3
GO:1901701	cellular response to oxygen-containing compound	20	0.528511	2.6061	0.000141957	0.000141957	0.00679508	34	tags=60%, list=20%, signal=54%	SPP1/POSTN/COL1A1/JUP/COL1A2/SNAI2/COL3A1/ECT2/COL5A2/INHBA/SOX4/CXCL8
GO:0009653	anatomical structure morphogenesis	51	0.348078	2.40809	0.000244712	0.000244712	0.0111279	72	tags=69%, list=43%, signal=56%	SPP1/COL1A1/JUP/COL1A2/COL11A1/CDH11/MMP12/SNAI2/COL3A1/SULF1/ECT2/COL5A2/INHBA/TGFBI/LAMB3/COL5A1/SOX4/SPARC/TNC/CXCL8/LAMC2/MFAP2/TP63/FZD6/ITGA6/SERPINE1/LAMA3/THBS2/COL7A1/IGF2BP2/ASPN/CRYAB/PAX9/EPB41L3/EREG
GO:0010604	positive regulation of macromolecule metabolic process	42	0.358389	2.30322	0.000357813	0.000357813	0.0154963	118	tags=98%, list=71%, signal=38%	SPP1/COL1A1/JUP/MMP12/SNAI2/SULF1/ECT2/TOP2A/CKS2/INHBA/ISG15/EPCAM/SOX4/CXCL8/CDH3/RFC4/TP63/GINS1/CDC20/ITGA6/CDK1/SERPINE1/FOXM1/CKS1B/DTL/PAX9/EREG/ID4/RANBP9/SASH1/EHF/PLAC8/IL18/SERPINB3/PITX1/KAT2B/CLEC3B/CD24/LPIN1/IL36A/ADIRF
GO:0032963	collagen metabolic process	7	0.766491	2.42395	0.000410912	0.000410912	0.0163964	29	tags=86%, list=17%, signal=74%	MMP1/COL1A1/COL1A2/MMP12/MMP10/COL5A1
GO:0061448	connective tissue development	11	0.620095	2.43492	0.00043216	0.00043216	0.0163964	29	tags=73%, list=17%, signal=64%	COL1A1/COL11A1/PTHLH/SNAI2/COL3A1/SULF1/TGFBI/COL5A1
GO:0030199	collagen fibril organization	7	0.7625	2.41133	0.000432681	0.000432681	0.0163964	45	tags=100%, list=27%, signal=76%	COL1A1/COL1A2/COL11A1/COL3A1/COL5A2/COL5A1/MMP11
GO:0001101	response to acid chemical	4	0.907975	2.22252	0.000506403	0.000506403	0.0164486	19	tags=100%, list=11%, signal=91%	COL1A1/COL1A2/COL3A1/COL5A2
GO:0043200	response to amino acid	4	0.907975	2.22252	0.000506403	0.000506403	0.0164486	19	tags=100%, list=11%, signal=91%	COL1A1/COL1A2/COL3A1/COL5A2
GO:0071229	cellular response to acid chemical	4	0.907975	2.22252	0.000506403	0.000506403	0.0164486	19	tags=100%, list=11%, signal=91%	COL1A1/COL1A2/COL3A1/COL5A2
GO:0071230	cellular response to amino acid stimulus	4	0.907975	2.22252	0.000506403	0.000506403	0.0164486	19	tags=100%, list=11%, signal=91%	COL1A1/COL1A2/COL3A1/COL5A2
GO:0031325	positive regulation of cellular metabolic process	36	0.374046	2.30233	0.00065857	0.00065857	0.0204295	118	tags=100%, list=71%, signal=37%	SPP1/COL1A1/JUP/MMP12/SNAI2/ECT2/TOP2A/CKS2/INHBA/EPCAM/SOX4/CXCL8/CDH3/RFC4/TP63/GINS1/CDC20/ITGA6/CDK1/FOXM1/CKS1B/PAX9/EREG/ID4/HSPB8/SASH1/EHF/PLAC8/IL18/SERPINB3/PITX1/KAT2B/CLEC3B/CD24/LPIN1/ADIRF
GO:0048856	anatomical structure development	94	0.300102	2.23286	0.000710624	0.000710624	0.0204295	56	tags=47%, list=34%, signal=71%	SPP1/POSTN/COL1A1/JUP/COL1A2/COL11A1/CDH11/MMP12/PTHLH/VCAN/SNAI2/COL3A1/SULF1/ECT2/COL5A2/TOP2A/INHBA/ISG15/CEP55/TGFBI/EPCAM/LAMB3/COL5A1/SOX4/SPARC/TNC/CXCL8/LAMC2/CDH3/IGFBP3/ASPM/MFAP2/ODC1/MMP11/TP63/FZD6/GINS1/HMGB3/RRM2/CDC20/MEST/ITGA6/CDK1/SERPINE1
GO:0032502	developmental process	98	0.288093	2.0765	0.000710624	0.000710624	0.0204295	72	tags=56%, list=43%, signal=77%	SPP1/POSTN/COL1A1/JUP/COL1A2/COL11A1/CDH11/MMP12/PTHLH/VCAN/SNAI2/COL3A1/SULF1/ECT2/COL5A2/TOP2A/INHBA/ISG15/CEP55/TGFBI/EPCAM/LAMB3/COL5A1/SOX4/SPARC/TNC/CXCL8/LAMC2/CDH3/IGFBP3/ASPM/MFAP2/ODC1/MMP11/TP63/FZD6/GINS1/HMGB3/RRM2/CDC20/MEST/ITGA6/CDK1/SERPINE1/LAMA3/THBS2/COL7A1/IGF2BP2/ASPN/CRYAB/PAX9/DIO2/EPB41L3/SIM2/EREG
GO:0033365	protein localization to organelle	6	0.768406	2.26004	0.000718815	0.000718815	0.0204295	24	tags=83%, list=14%, signal=74%	COL1A1/JUP/MMP12/ECT2/ISG15
GO:0051216	cartilage development	9	0.67342	2.33236	0.000754311	0.000754311	0.0204687	26	tags=78%, list=16%, signal=69%	COL1A1/COL11A1/PTHLH/SNAI2/COL3A1/SULF1/TGFBI
GO:0048518	positive regulation of biological process	79	0.283444	2.07068	0.000765208	0.000765208	0.0204687	61	tags=52%, list=37%, signal=63%	MMP1/SPP1/COL1A1/JUP/MMP12/PTHLH/SNAI2/COL3A1/SULF1/ECT2/TOP2A/PLAU/CKS2/INHBA/ISG15/EPCAM/SOX4/SPARC/TNC/CXCL8/LAMC2/CDH3/IGFBP3/RFC4/ASPM/MFAP2/ODC1/PRC1/FSCN1/TP63/GINS1/RRM2/CDC20/ITGA6/NUSAP1/CDK1/SERPINE1/FOXM1/CKS1B/THBS2/DTL
GO:0051173	positive regulation of nitrogen compound metabolic process	35	0.371212	2.27611	0.000802242	0.000802242	0.0208462	118	tags=100%, list=71%, signal=37%	SPP1/COL1A1/JUP/MMP12/SNAI2/ECT2/TOP2A/CKS2/INHBA/EPCAM/SOX4/RFC4/TP63/GINS1/CDC20/ITGA6/CDK1/FOXM1/CKS1B/DTL/PAX9/EREG/ID4/RANBP9/SASH1/EHF/PLAC8/IL18/SERPINB3/PITX1/KAT2B/CLEC3B/CD24/LPIN1/ADIRF
GO:0007605	sensory perception of sound	3	0.932927	1.98511	0.000945029	0.000945029	0.0209629	14	tags=100%, list=8%, signal=93%	COL1A1/COL11A1/SNAI2
GO:0031668	cellular response to extracellular stimulus	3	0.932927	1.98511	0.000945029	0.000945029	0.0209629	14	tags=100%, list=8%, signal=93%	POSTN/COL1A1/SNAI2
GO:0031669	cellular response to nutrient levels	3	0.932927	1.98511	0.000945029	0.000945029	0.0209629	14	tags=100%, list=8%, signal=93%	POSTN/COL1A1/SNAI2
GO:0031670	cellular response to nutrient	3	0.932927	1.98511	0.000945029	0.000945029	0.0209629	14	tags=100%, list=8%, signal=93%	POSTN/COL1A1/SNAI2
GO:0071295	cellular response to vitamin	3	0.932927	1.98511	0.000945029	0.000945029	0.0209629	14	tags=100%, list=8%, signal=93%	POSTN/COL1A1/SNAI2
GO:0071496	cellular response to external stimulus	3	0.932927	1.98511	0.000945029	0.000945029	0.0209629	14	tags=100%, list=8%, signal=93%	POSTN/COL1A1/SNAI2
GO:0051128	regulation of cellular component organization	25	0.424045	2.3156	0.00108812	0.00108812	0.0235622	75	tags=80%, list=45%, signal=52%	MMP1/SPP1/SNAI2/ECT2/TOP2A/INHBA/ISG15/COL5A1/TNC/LAPTM4B/FSCN1/CDC20/ITGA6/NUSAP1/SERPINE1/THBS2/CRYAB/EPB41L3/EREG/CXCL12
GO:0044271	cellular nitrogen compound biosynthetic process	42	0.329476	2.11741	0.00129447	0.00129447	0.0273788	72	tags=69%, list=43%, signal=52%	SPP1/COL1A1/JUP/MMP12/MAGEA6/MAGEA3/SNAI2/TOP2A/CKS2/INHBA/EPCAM/SOX4/RFC4/ODC1/TP63/FZD6/GINS1/HMGB3/RRM2/ITGA6/FOXM1/CKS1B/DTL/IGF2BP2/CRYAB/PAX9/DIO2/SIM2/EREG
GO:0048705	skeletal system morphogenesis	3	0.920732	1.95916	0.00139006	0.00139006	0.0284718	16	tags=100%, list=10%, signal=92%	COL1A1/COL11A1/COL3A1
GO:0050793	regulation of developmental process	46	0.310983	2.04205	0.00141365	0.00141365	0.0284718	84	tags=74%, list=50%, signal=51%	SPP1/COL1A1/JUP/PTHLH/SNAI2/SULF1/ECT2/COL5A2/INHBA/ISG15/COL5A1/SOX4/SPARC/CXCL8/CDH3/IGFBP3/ASPM/MMP11/TP63/FZD6/HMGB3/CDC20/CDK1/SERPINE1/LAMA3/THBS2/ASPN/PAX9/EPB41L3/EREG/CXCL12/CEACAM1/SULT2B1/ID4
GO:0002062	chondrocyte differentiation	7	0.721275	2.28096	0.00144007	0.00144007	0.0284718	26	tags=86%, list=16%, signal=76%	COL11A1/PTHLH/SNAI2/COL3A1/SULF1/TGFBI
GO:1901700	response to oxygen-containing compound	27	0.408685	2.28975	0.00153648	0.00153648	0.02913	23	tags=41%, list=14%, signal=42%	SPP1/POSTN/COL1A1/JUP/COL1A2/MMP12/SNAI2/COL3A1/ECT2/COL5A2/INHBA
GO:0048513	animal organ development	66	0.290645	2.12494	0.00153742	0.00153742	0.02913	41	tags=41%, list=25%, signal=51%	SPP1/COL1A1/JUP/COL1A2/COL11A1/CDH11/MMP12/PTHLH/SNAI2/COL3A1/SULF1/COL5A2/TOP2A/INHBA/ISG15/TGFBI/EPCAM/LAMB3/COL5A1/SOX4/TNC/CXCL8/LAMC2/CDH3/ASPM/MFAP2/ODC1
GO:0048706	embryonic skeletal system development	3	0.914634	1.94619	0.00162351	0.00162351	0.0301334	17	tags=100%, list=10%, signal=91%	COL1A1/COL11A1/SULF1
GO:0010646	regulation of cell communication	45	0.312401	2.03611	0.00183641	0.00183641	0.0333114	57	tags=58%, list=34%, signal=52%	SPP1/POSTN/COL1A1/JUP/CDH11/MMP12/MAGEA3/SNAI2/COL3A1/SULF1/ECT2/PLAU/INHBA/ISG15/CEP55/SOX4/CXCL8/CDH3/IGFBP3/ASPM/TP63/FZD6/CDC20/ITGA6/SERPINE1/FOXM1
GO:0001649	osteoblast differentiation	8	0.663789	2.1808	0.00186798	0.00186798	0.0333114	46	tags=88%, list=28%, signal=67%	SPP1/COL1A1/PTHLH/VCAN/SNAI2/TNC/TP63
GO:0051301	cell division	13	0.539155	2.25377	0.00191554	0.00191554	0.0335026	58	tags=85%, list=35%, signal=60%	ECT2/TOP2A/CKS2/CEP55/ASPM/PRC1/TP63/CDC20/NUSAP1/CDK1/CKS1B
GO:0048729	tissue morphogenesis	15	0.490669	2.15036	0.00204865	0.00204865	0.0351547	47	tags=73%, list=28%, signal=58%	COL11A1/MMP12/SNAI2/COL3A1/SULF1/INHBA/COL5A1/SOX4/TNC/TP63/FZD6
GO:0009790	embryo development	26	0.390175	2.14733	0.00219289	0.00219289	0.0369329	62	tags=73%, list=37%, signal=54%	COL1A1/COL11A1/COL3A1/SULF1/COL5A2/TOP2A/INHBA/LAMB3/COL5A1/SOX4/CXCL8/MFAP2/TP63/FZD6/GINS1/RRM2/CDK1/LAMA3/COL7A1
GO:0023051	regulation of signaling	46	0.301551	1.98012	0.00231945	0.00231945	0.0383542	39	tags=43%, list=23%, signal=46%	SPP1/POSTN/COL1A1/JUP/CDH11/MMP12/MAGEA3/SNAI2/COL3A1/SULF1/ECT2/PLAU/INHBA/ISG15/CEP55/SOX4/CXCL8/CDH3/IGFBP3/ASPM
GO:0034504	protein localization to nucleus	5	0.781869	2.08462	0.0027307	0.0027307	0.0443482	18	tags=80%, list=11%, signal=74%	COL1A1/JUP/MMP12/ECT2
GO:0008283	cell population proliferation	48	0.305329	2.03993	0.00279597	0.00279597	0.0446116	58	tags=58%, list=35%, signal=53%	JUP/MMP12/PTHLH/SNAI2/COL3A1/SULF1/PLAU/CKS2/INHBA/TGFBI/EPCAM/SOX4/SPARC/TNC/CXCL8/LAMC2/CDH3/IGFBP3/ASPM/ODC1/PRC1/TP63/FZD6/GINS1/CDC20/CDK1/FOXM1/CKS1B
GO:0019222	regulation of metabolic process	73	0.263547	1.95375	0.00300178	0.00300178	0.0470697	118	tags=88%, list=71%, signal=46%	SPP1/COL1A1/JUP/MMP12/MAGEA6/PTHLH/MAGEA3/SNAI2/SULF1/ECT2/TOP2A/CKS2/INHBA/ISG15/EPCAM/SOX4/CST1/CXCL8/CDH3/IGFBP3/RFC4/MFAP2/ODC1/LAPTM4B/TP63/FZD6/GINS1/HMGB3/CDC20/ITGA6/CDK1/SERPINE1/FOXM1/CKS1B/DTL/COL7A1/IGF2BP2/CRYAB/PAX9/DIO2/SIM2/EREG/LCN2/CEACAM1/ID4/HSPB8/SERPINB13/RANBP9/SASH1/EHF/PLAC8/IL18/SERPINB3/PITX1/SERPINB1/KAT2B/CLEC3B/CD24/MXD1/CRABP2/LPIN1/IL36A/SERPINB4/ADIRF
GO:0051276	chromosome organization	10	0.597937	2.23028	0.00333585	0.00333585	0.0514215	55	tags=90%, list=33%, signal=64%	TOP2A/RFC4/PRC1/TP63/GINS1/HMGB3/CDC20/NUSAP1/CDK1
GO:0050896	response to stimulus	97	0.249426	1.82276	0.00357312	0.00357312	0.0538144	39	tags=33%, list=23%, signal=60%	MMP1/SPP1/POSTN/COL1A1/JUP/COL1A2/COL11A1/MMP12/PTHLH/MAGEA3/SNAI2/COL3A1/SULF1/ECT2/COL5A2/TOP2A/PLAU/INHBA/ISG15/CEP55/TGFBI/EPCAM/COL5A1/SOX4/CST1/TNC/CXCL8/LAMC2/CDH3/IGFBP3/RFC4/ASPM
GO:0006725	cellular aromatic compound metabolic process	47	0.300029	1.9768	0.00362536	0.00362536	0.0538144	72	tags=66%, list=43%, signal=52%	SPP1/COL1A1/JUP/MMP12/MAGEA6/PTHLH/MAGEA3/SNAI2/TOP2A/CKS2/INHBA/EPCAM/SOX4/CDH3/RFC4/TP63/FZD6/GINS1/HMGB3/RRM2/ITGA6/CDK1/FOXM1/CKS1B/DTL/IGF2BP2/CRYAB/PAX9/DIO2/SIM2/EREG
GO:0003007	heart morphogenesis	4	0.840491	2.05733	0.00372406	0.00372406	0.0538144	30	tags=100%, list=18%, signal=84%	COL11A1/SNAI2/COL5A1/SOX4
GO:0048519	negative regulation of biological process	74	0.271545	1.99062	0.00372777	0.00372777	0.0538144	66	tags=55%, list=40%, signal=60%	SPP1/COL1A1/JUP/MMP12/MAGEA6/PTHLH/MAGEA3/SNAI2/COL3A1/SULF1/COL5A2/TOP2A/PLAU/INHBA/ISG15/TGFBI/EPCAM/COL5A1/SOX4/SPARC/CST1/CXCL8/CDH3/IGFBP3/ASPM/LAPTM4B/MMP11/TP63/FZD6/HMGB3/CDC20/ITGA6/CDK1/SERPINE1/FOXM1/THBS2/DTL/COL7A1/IGF2BP2/ASPN/CRYAB
GO:0060255	regulation of macromolecule metabolic process	69	0.26731	1.96743	0.00391132	0.00391132	0.0555819	118	tags=88%, list=71%, signal=44%	SPP1/COL1A1/JUP/MMP12/MAGEA6/PTHLH/MAGEA3/SNAI2/SULF1/ECT2/TOP2A/CKS2/INHBA/ISG15/EPCAM/SOX4/CST1/CXCL8/CDH3/IGFBP3/RFC4/ODC1/LAPTM4B/TP63/FZD6/GINS1/HMGB3/CDC20/ITGA6/CDK1/SERPINE1/FOXM1/CKS1B/DTL/COL7A1/IGF2BP2/CRYAB/PAX9/DIO2/SIM2/EREG/CEACAM1/ID4/SERPINB13/RANBP9/SASH1/EHF/PLAC8/IL18/SERPINB3/PITX1/SERPINB1/KAT2B/CLEC3B/CD24/MXD1/CRABP2/LPIN1/IL36A/SERPINB4/ADIRF
GO:0034330	cell junction organization	9	0.613924	2.1263	0.00405481	0.00405481	0.0567345	70	tags=100%, list=42%, signal=61%	JUP/CDH11/SNAI2/ECT2/FSCN1/CDC20/ITGA6/THBS2/EPB41L3
GO:0042221	response to chemical	49	0.289547	1.96021	0.0042021	0.0042021	0.0576464	36	tags=39%, list=22%, signal=43%	SPP1/POSTN/COL1A1/JUP/COL1A2/MMP12/SNAI2/COL3A1/SULF1/ECT2/COL5A2/PLAU/INHBA/ISG15/SOX4/CST1/CXCL8/LAMC2/CDH3
GO:0043009	chordate embryonic development	9	0.612717	2.12212	0.00424675	0.00424675	0.0576464	50	tags=89%, list=30%, signal=66%	COL1A1/COL11A1/COL3A1/SULF1/SOX4/FZD6/GINS1/RRM2
GO:0051171	regulation of nitrogen compound metabolic process	62	0.280549	2.01705	0.00449076	0.00449076	0.0600622	118	tags=90%, list=71%, signal=42%	SPP1/COL1A1/JUP/MMP12/MAGEA6/MAGEA3/SNAI2/ECT2/TOP2A/CKS2/INHBA/ISG15/EPCAM/SOX4/CST1/IGFBP3/RFC4/ODC1/LAPTM4B/TP63/FZD6/GINS1/HMGB3/CDC20/ITGA6/CDK1/SERPINE1/FOXM1/CKS1B/DTL/COL7A1/IGF2BP2/CRYAB/PAX9/DIO2/SIM2/EREG/CEACAM1/ID4/SERPINB13/RANBP9/SASH1/EHF/PLAC8/IL18/SERPINB3/PITX1/SERPINB1/KAT2B/CLEC3B/CD24/MXD1/CRABP2/LPIN1/SERPINB4/ADIRF
GO:0032879	regulation of localization	31	0.35409	2.10361	0.00462	0.00462	0.060417	37	tags=48%, list=22%, signal=46%	SPP1/COL1A1/JUP/SNAI2/COL3A1/SULF1/ECT2/PLAU/INHBA/SOX4/SPARC/CXCL8/LAMC2/CDH3/IGFBP3
GO:0022411	cellular component disassembly	9	0.607758	2.10494	0.00467862	0.00467862	0.060417	55	tags=89%, list=33%, signal=63%	MMP1/MMP12/SNAI2/MMP10/TOP2A/FSCN1/MMP11/CDK1
GO:0009991	response to extracellular stimulus	6	0.695181	2.04467	0.00478302	0.00478302	0.060417	14	tags=67%, list=8%, signal=63%	SPP1/POSTN/COL1A1/SNAI2
GO:0031667	response to nutrient levels	6	0.695181	2.04467	0.00478302	0.00478302	0.060417	14	tags=67%, list=8%, signal=63%	SPP1/POSTN/COL1A1/SNAI2
GO:0022617	extracellular matrix disassembly	5	0.753086	2.00788	0.00504217	0.00504217	0.0608189	45	tags=100%, list=27%, signal=75%	MMP1/MMP12/MMP10/FSCN1/MMP11
GO:0007267	cell-cell signaling	24	0.378542	2.03572	0.00505923	0.00505923	0.0608189	51	tags=62%, list=31%, signal=51%	SPP1/COL1A1/JUP/CDH11/PTHLH/SNAI2/SULF1/INHBA/SOX4/TNC/CDH3/ASPM/TP63/FZD6/CDC20
GO:0022607	cellular component assembly	29	0.348669	2.04191	0.00508232	0.00508232	0.0608189	55	tags=59%, list=33%, signal=48%	MMP1/JUP/COL1A2/CDH11/SNAI2/COL3A1/ECT2/ISG15/LAMB3/ASPM/PRC1/FSCN1/TP63/RRM2/CDC20/ITGA6/CDK1
GO:0044085	cellular component biogenesis	29	0.348669	2.04191	0.00508232	0.00508232	0.0608189	55	tags=59%, list=33%, signal=48%	MMP1/JUP/COL1A2/CDH11/SNAI2/COL3A1/ECT2/ISG15/LAMB3/ASPM/PRC1/FSCN1/TP63/RRM2/CDC20/ITGA6/CDK1
GO:0000278	mitotic cell cycle	17	0.437006	2.01799	0.0055367	0.0055367	0.0645574	61	tags=76%, list=37%, signal=54%	ECT2/CKS2/INHBA/CEP55/PRC1/GINS1/RRM2/CDC20/NUSAP1/CDK1/FOXM1/CKS1B/DTL
GO:1903047	mitotic cell cycle process	17	0.437006	2.01799	0.0055367	0.0055367	0.0645574	61	tags=76%, list=37%, signal=54%	ECT2/CKS2/INHBA/CEP55/PRC1/GINS1/RRM2/CDC20/NUSAP1/CDK1/FOXM1/CKS1B/DTL
GO:0006139	nucleobase-containing compound metabolic process	44	0.291289	1.87705	0.00568058	0.00568058	0.0653967	72	tags=66%, list=43%, signal=51%	SPP1/COL1A1/JUP/MMP12/MAGEA6/PTHLH/MAGEA3/SNAI2/TOP2A/CKS2/INHBA/EPCAM/SOX4/RFC4/TP63/FZD6/GINS1/HMGB3/RRM2/ITGA6/CDK1/FOXM1/CKS1B/DTL/IGF2BP2/CRYAB/PAX9/SIM2/EREG
GO:0033554	cellular response to stress	17	0.434091	2.00453	0.0059089	0.0059089	0.0671749	66	tags=76%, list=40%, signal=51%	SPP1/MAGEA3/SNAI2/ECT2/TOP2A/SOX4/CXCL8/RFC4/TP63/CDK1/FOXM1/DTL/CRYAB
GO:0009891	positive regulation of biosynthetic process	24	0.365166	1.96379	0.00653275	0.00653275	0.0716757	57	tags=62%, list=34%, signal=48%	SPP1/COL1A1/JUP/MMP12/TOP2A/INHBA/EPCAM/SOX4/CXCL8/CDH3/RFC4/TP63/GINS1/ITGA6/FOXM1
GO:0031328	positive regulation of cellular biosynthetic process	24	0.365166	1.96379	0.00653275	0.00653275	0.0716757	57	tags=62%, list=34%, signal=48%	SPP1/COL1A1/JUP/MMP12/TOP2A/INHBA/EPCAM/SOX4/CXCL8/CDH3/RFC4/TP63/GINS1/ITGA6/FOXM1
GO:0048646	anatomical structure formation involved in morphogenesis	29	0.343439	2.01128	0.00659188	0.00659188	0.0716757	62	tags=66%, list=37%, signal=50%	COL1A1/JUP/COL11A1/SNAI2/SULF1/COL5A2/INHBA/TGFBI/LAMB3/COL5A1/SOX4/SPARC/CXCL8/TP63/FZD6/SERPINE1/LAMA3/THBS2/COL7A1
GO:0034329	cell junction assembly	8	0.610063	2.00429	0.00662005	0.00662005	0.0716757	70	tags=100%, list=42%, signal=61%	JUP/CDH11/SNAI2/ECT2/FSCN1/ITGA6/THBS2/EPB41L3
GO:0035987	endodermal cell differentiation	7	0.65625	2.07533	0.00670542	0.00670542	0.0717459	62	tags=100%, list=37%, signal=66%	COL11A1/COL5A2/INHBA/LAMB3/COL5A1/LAMA3/COL7A1
GO:0090596	sensory organ morphogenesis	5	0.740741	1.97496	0.00691621	0.00691621	0.0729883	47	tags=100%, list=28%, signal=74%	COL11A1/COL5A2/COL5A1/MFAP2/FZD6
GO:0019438	aromatic compound biosynthetic process	40	0.306634	1.94574	0.00706229	0.00706229	0.0729883	72	tags=68%, list=43%, signal=50%	SPP1/COL1A1/JUP/MMP12/MAGEA6/MAGEA3/SNAI2/TOP2A/CKS2/INHBA/EPCAM/SOX4/CDH3/RFC4/TP63/FZD6/GINS1/HMGB3/RRM2/ITGA6/FOXM1/CKS1B/DTL/CRYAB/PAX9/SIM2/EREG
GO:1901362	organic cyclic compound biosynthetic process	40	0.306634	1.94574	0.00706229	0.00706229	0.0729883	72	tags=68%, list=43%, signal=50%	SPP1/COL1A1/JUP/MMP12/MAGEA6/MAGEA3/SNAI2/TOP2A/CKS2/INHBA/EPCAM/SOX4/CDH3/RFC4/TP63/FZD6/GINS1/HMGB3/RRM2/ITGA6/FOXM1/CKS1B/DTL/CRYAB/PAX9/SIM2/EREG
GO:0090304	nucleic acid metabolic process	42	0.291861	1.87567	0.00717351	0.00717351	0.0730961	72	tags=67%, list=43%, signal=51%	SPP1/COL1A1/JUP/MMP12/MAGEA6/MAGEA3/SNAI2/TOP2A/CKS2/INHBA/EPCAM/SOX4/RFC4/TP63/FZD6/GINS1/HMGB3/RRM2/ITGA6/CDK1/FOXM1/CKS1B/DTL/IGF2BP2/CRYAB/PAX9/SIM2/EREG
GO:0031323	regulation of cellular metabolic process	63	0.255059	1.83346	0.00723346	0.00723346	0.0730961	118	tags=89%, list=71%, signal=42%	SPP1/COL1A1/JUP/MMP12/MAGEA6/MAGEA3/SNAI2/ECT2/TOP2A/CKS2/INHBA/ISG15/EPCAM/SOX4/CST1/CXCL8/CDH3/IGFBP3/RFC4/LAPTM4B/TP63/FZD6/GINS1/HMGB3/CDC20/ITGA6/CDK1/SERPINE1/FOXM1/CKS1B/COL7A1/IGF2BP2/CRYAB/PAX9/DIO2/SIM2/EREG/CEACAM1/ID4/HSPB8/SERPINB13/SASH1/EHF/PLAC8/IL18/SERPINB3/PITX1/SERPINB1/KAT2B/CLEC3B/CD24/MXD1/CRABP2/LPIN1/SERPINB4/ADIRF
GO:0080090	regulation of primary metabolic process	63	0.254706	1.83092	0.0073492	0.0073492	0.0734495	118	tags=89%, list=71%, signal=42%	SPP1/COL1A1/JUP/MMP12/MAGEA6/MAGEA3/SNAI2/ECT2/TOP2A/CKS2/INHBA/ISG15/EPCAM/SOX4/CST1/IGFBP3/RFC4/ODC1/LAPTM4B/TP63/FZD6/GINS1/HMGB3/CDC20/ITGA6/CDK1/SERPINE1/FOXM1/CKS1B/DTL/COL7A1/IGF2BP2/CRYAB/PAX9/DIO2/SIM2/EREG/CEACAM1/ID4/SERPINB13/RANBP9/SASH1/EHF/PLAC8/IL18/SERPINB3/PITX1/SERPINB1/KAT2B/CLEC3B/CD24/MXD1/CRABP2/LPIN1/SERPINB4/ADIRF
GO:0048523	negative regulation of cellular process	69	0.25564	1.88154	0.00762834	0.00762834	0.0754106	72	tags=59%, list=43%, signal=58%	SPP1/COL1A1/JUP/MMP12/MAGEA6/PTHLH/MAGEA3/SNAI2/COL3A1/SULF1/COL5A2/TOP2A/INHBA/ISG15/TGFBI/EPCAM/COL5A1/SOX4/SPARC/CST1/CXCL8/IGFBP3/ASPM/LAPTM4B/MMP11/TP63/FZD6/HMGB3/CDC20/ITGA6/CDK1/SERPINE1/FOXM1/DTL/COL7A1/IGF2BP2/ASPN/CRYAB/PAX9/SIM2/EREG
GO:0009719	response to endogenous stimulus	23	0.367751	1.93887	0.00776859	0.00776859	0.0757455	23	tags=39%, list=14%, signal=39%	SPP1/COL1A1/JUP/COL1A2/SNAI2/COL3A1/SULF1/COL5A2/INHBA
GO:0018130	heterocycle biosynthetic process	39	0.293802	1.84809	0.00791208	0.00791208	0.0757455	72	tags=67%, list=43%, signal=49%	SPP1/COL1A1/JUP/MMP12/MAGEA6/MAGEA3/SNAI2/TOP2A/CKS2/INHBA/EPCAM/SOX4/RFC4/TP63/FZD6/GINS1/HMGB3/RRM2/ITGA6/FOXM1/CKS1B/DTL/CRYAB/PAX9/SIM2/EREG
GO:0034654	nucleobase-containing compound biosynthetic process	39	0.293802	1.84809	0.00791208	0.00791208	0.0757455	72	tags=67%, list=43%, signal=49%	SPP1/COL1A1/JUP/MMP12/MAGEA6/MAGEA3/SNAI2/TOP2A/CKS2/INHBA/EPCAM/SOX4/RFC4/TP63/FZD6/GINS1/HMGB3/RRM2/ITGA6/FOXM1/CKS1B/DTL/CRYAB/PAX9/SIM2/EREG
GO:0019219	regulation of nucleobase-containing compound metabolic process	39	0.293742	1.84771	0.0080243	0.0080243	0.0760197	72	tags=67%, list=43%, signal=49%	SPP1/COL1A1/JUP/MMP12/MAGEA6/MAGEA3/SNAI2/TOP2A/CKS2/INHBA/EPCAM/SOX4/RFC4/TP63/FZD6/GINS1/HMGB3/ITGA6/CDK1/FOXM1/CKS1B/IGF2BP2/CRYAB/PAX9/SIM2/EREG
GO:0072359	circulatory system development	25	0.359144	1.96119	0.00833541	0.00833541	0.0769945	34	tags=48%, list=20%, signal=45%	COL1A1/JUP/COL1A2/COL11A1/SNAI2/COL3A1/SULF1/TGFBI/COL5A1/SOX4/SPARC/CXCL8
GO:0007043	cell-cell junction assembly	6	0.665581	1.95761	0.00838117	0.00838117	0.0769945	18	tags=67%, list=11%, signal=62%	JUP/CDH11/SNAI2/ECT2
GO:0045216	cell-cell junction organization	6	0.665581	1.95761	0.00838117	0.00838117	0.0769945	18	tags=67%, list=11%, signal=62%	JUP/CDH11/SNAI2/ECT2
GO:0007346	regulation of mitotic cell cycle	8	0.597484	1.96296	0.00856437	0.00856437	0.0778907	72	tags=100%, list=43%, signal=60%	CKS2/INHBA/RRM2/NUSAP1/CDK1/CKS1B/DTL/EREG
GO:0070887	cellular response to chemical stimulus	40	0.297117	1.88534	0.00906416	0.00906416	0.0800526	24	tags=32%, list=14%, signal=37%	SPP1/POSTN/COL1A1/JUP/COL1A2/MMP12/SNAI2/COL3A1/SULF1/ECT2/COL5A2/INHBA/ISG15
GO:0031589	cell-substrate adhesion	9	0.583721	2.02169	0.00921056	0.00921056	0.0800526	28	tags=67%, list=17%, signal=59%	COL1A1/JUP/MMP12/COL3A1/PLAU/LAMB3
GO:0000003	reproduction	15	0.426148	1.86759	0.00946542	0.00946542	0.0800526	55	tags=73%, list=33%, signal=54%	SPP1/PTHLH/SULF1/TOP2A/CKS2/INHBA/TNC/ASPM/TP63/CDC20/CDK1
GO:0022414	reproductive process	15	0.426148	1.86759	0.00946542	0.00946542	0.0800526	55	tags=73%, list=33%, signal=54%	SPP1/PTHLH/SULF1/TOP2A/CKS2/INHBA/TNC/ASPM/TP63/CDC20/CDK1
GO:0006974	cellular response to DNA damage stimulus	9	0.582278	2.01669	0.00959633	0.00959633	0.0800526	75	tags=100%, list=45%, signal=58%	SNAI2/TOP2A/SOX4/RFC4/TP63/CDK1/FOXM1/DTL/CXCL12
GO:0009966	regulation of signal transduction	41	0.284035	1.81003	0.0097372	0.0097372	0.0800526	39	tags=44%, list=23%, signal=45%	POSTN/COL1A1/JUP/MMP12/MAGEA3/SNAI2/COL3A1/SULF1/ECT2/PLAU/INHBA/ISG15/CEP55/SOX4/CXCL8/CDH3/IGFBP3/ASPM
GO:0006928	movement of cell or subcellular component	30	0.335514	1.9771	0.00977031	0.00977031	0.0800526	59	tags=63%, list=35%, signal=50%	COL1A1/JUP/MMP12/SNAI2/COL3A1/SULF1/PLAU/LAMB3/COL5A1/SPARC/CXCL8/LAMC2/IGFBP3/ASPM/FSCN1/ITGA6/CDK1/SERPINE1/LAMA3
GO:0016477	cell migration	30	0.335514	1.9771	0.00977031	0.00977031	0.0800526	59	tags=63%, list=35%, signal=50%	COL1A1/JUP/MMP12/SNAI2/COL3A1/SULF1/PLAU/LAMB3/COL5A1/SPARC/CXCL8/LAMC2/IGFBP3/ASPM/FSCN1/ITGA6/CDK1/SERPINE1/LAMA3
GO:0040011	locomotion	30	0.335514	1.9771	0.00977031	0.00977031	0.0800526	59	tags=63%, list=35%, signal=50%	COL1A1/JUP/MMP12/SNAI2/COL3A1/SULF1/PLAU/LAMB3/COL5A1/SPARC/CXCL8/LAMC2/IGFBP3/ASPM/FSCN1/ITGA6/CDK1/SERPINE1/LAMA3
GO:0048870	cell motility	30	0.335514	1.9771	0.00977031	0.00977031	0.0800526	59	tags=63%, list=35%, signal=50%	COL1A1/JUP/MMP12/SNAI2/COL3A1/SULF1/PLAU/LAMB3/COL5A1/SPARC/CXCL8/LAMC2/IGFBP3/ASPM/FSCN1/ITGA6/CDK1/SERPINE1/LAMA3
GO:0051674	localization of cell	30	0.335514	1.9771	0.00977031	0.00977031	0.0800526	59	tags=63%, list=35%, signal=50%	COL1A1/JUP/MMP12/SNAI2/COL3A1/SULF1/PLAU/LAMB3/COL5A1/SPARC/CXCL8/LAMC2/IGFBP3/ASPM/FSCN1/ITGA6/CDK1/SERPINE1/LAMA3
GO:0030111	regulation of Wnt signaling pathway	9	0.582014	2.01578	0.00998306	0.00998306	0.0810655	47	tags=89%, list=28%, signal=68%	COL1A1/JUP/SNAI2/SULF1/SOX4/CDH3/ASPM/FZD6
GO:0009888	tissue development	58	0.249848	1.76895	0.0103907	0.0103907	0.0833089	36	tags=36%, list=22%, signal=44%	SPP1/POSTN/COL1A1/COL1A2/COL11A1/MMP12/PTHLH/SNAI2/COL3A1/SULF1/COL5A2/INHBA/ISG15/TGFBI/EPCAM/LAMB3/COL5A1/SOX4/TNC/LAMC2/CDH3
GO:0007423	sensory organ development	7	0.63125	1.99627	0.0104425	0.0104425	0.0833089	66	tags=100%, list=40%, signal=63%	COL11A1/COL5A2/INHBA/COL5A1/MFAP2/FZD6/CRYAB
GO:0071495	cellular response to endogenous stimulus	18	0.414989	1.96715	0.0108955	0.0108955	0.0860172	23	tags=44%, list=14%, signal=43%	COL1A1/JUP/COL1A2/SNAI2/COL3A1/SULF1/COL5A2/INHBA
GO:0001568	blood vessel development	19	0.3942	1.91137	0.0111752	0.0111752	0.0860172	34	tags=53%, list=20%, signal=47%	COL1A1/JUP/COL1A2/COL3A1/SULF1/TGFBI/COL5A1/SOX4/SPARC/CXCL8
GO:0001944	vasculature development	19	0.3942	1.91137	0.0111752	0.0111752	0.0860172	34	tags=53%, list=20%, signal=47%	COL1A1/JUP/COL1A2/COL3A1/SULF1/TGFBI/COL5A1/SOX4/SPARC/CXCL8
GO:0071214	cellular response to abiotic stimulus	7	0.625285	1.9774	0.011335	0.011335	0.0860172	18	tags=57%, list=11%, signal=53%	MMP1/COL1A1/SNAI2/ECT2
GO:0104004	cellular response to environmental stimulus	7	0.625285	1.9774	0.011335	0.011335	0.0860172	18	tags=57%, list=11%, signal=53%	MMP1/COL1A1/SNAI2/ECT2
GO:0009889	regulation of biosynthetic process	43	0.278459	1.77679	0.0114441	0.0114441	0.0860172	72	tags=65%, list=43%, signal=50%	SPP1/COL1A1/JUP/MMP12/MAGEA6/MAGEA3/SNAI2/TOP2A/CKS2/INHBA/EPCAM/SOX4/CXCL8/CDH3/RFC4/TP63/FZD6/GINS1/HMGB3/ITGA6/FOXM1/CKS1B/IGF2BP2/CRYAB/PAX9/DIO2/SIM2/EREG
GO:0031326	regulation of cellular biosynthetic process	43	0.278459	1.77679	0.0114441	0.0114441	0.0860172	72	tags=65%, list=43%, signal=50%	SPP1/COL1A1/JUP/MMP12/MAGEA6/MAGEA3/SNAI2/TOP2A/CKS2/INHBA/EPCAM/SOX4/CXCL8/CDH3/RFC4/TP63/FZD6/GINS1/HMGB3/ITGA6/FOXM1/CKS1B/IGF2BP2/CRYAB/PAX9/DIO2/SIM2/EREG
GO:1901360	organic cyclic compound metabolic process	50	0.254459	1.75959	0.0116943	0.0116943	0.0865347	72	tags=62%, list=43%, signal=50%	SPP1/COL1A1/JUP/MMP12/MAGEA6/PTHLH/MAGEA3/SNAI2/TOP2A/CKS2/INHBA/EPCAM/SOX4/CDH3/RFC4/TP63/FZD6/GINS1/HMGB3/RRM2/ITGA6/CDK1/FOXM1/CKS1B/DTL/IGF2BP2/CRYAB/PAX9/DIO2/SIM2/EREG
GO:0009058	biosynthetic process	51	0.261189	1.80697	0.0117032	0.0117032	0.0865347	72	tags=63%, list=43%, signal=51%	SPP1/COL1A1/JUP/MMP12/MAGEA6/MAGEA3/SNAI2/TOP2A/CKS2/INHBA/EPCAM/COL5A1/SOX4/CXCL8/CDH3/RFC4/ODC1/TP63/FZD6/GINS1/HMGB3/RRM2/ITGA6/FOXM1/CKS1B/DTL/IGF2BP2/CRYAB/PAX9/DIO2/SIM2/EREG
GO:0010468	regulation of gene expression	52	0.254521	1.77236	0.0118804	0.0118804	0.0871365	72	tags=62%, list=43%, signal=51%	SPP1/COL1A1/JUP/MMP12/MAGEA6/PTHLH/MAGEA3/SNAI2/SULF1/TOP2A/CKS2/INHBA/ISG15/EPCAM/SOX4/CXCL8/CDH3/LAPTM4B/TP63/FZD6/HMGB3/ITGA6/CDK1/SERPINE1/FOXM1/CKS1B/IGF2BP2/CRYAB/PAX9/DIO2/SIM2/EREG
GO:0007154	cell communication	64	0.245436	1.75983	0.0121364	0.0121364	0.0883021	39	tags=38%, list=23%, signal=47%	SPP1/POSTN/COL1A1/JUP/COL1A2/CDH11/MMP12/PTHLH/MAGEA3/SNAI2/COL3A1/SULF1/ECT2/PLAU/INHBA/ISG15/CEP55/EPCAM/SOX4/TNC/CXCL8/CDH3/IGFBP3/ASPM
GO:0048598	embryonic morphogenesis	16	0.393827	1.78341	0.0128113	0.0128113	0.0920064	62	tags=75%, list=37%, signal=52%	COL11A1/SULF1/COL5A2/INHBA/LAMB3/COL5A1/SOX4/MFAP2/TP63/FZD6/LAMA3/COL7A1
GO:0051239	regulation of multicellular organismal process	49	0.264337	1.78954	0.0129684	0.0129684	0.0920064	116	tags=90%, list=69%, signal=39%	SPP1/COL1A1/JUP/MMP12/PTHLH/SNAI2/SULF1/PLAU/INHBA/ISG15/SOX4/SPARC/CXCL8/CDH3/ASPM/MFAP2/LAPTM4B/TP63/HMGB3/CDK1/SERPINE1/LAMA3/THBS2/IGF2BP2/ASPN/DIO2/EREG/LCN2/CXCL12/CEACAM1/SULT2B1/ID4/MGLL/SASH1/PLAC8/EHD3/IL18/SERPINB3/SERPINB1/CD24/NMU/CRABP2/LPIN1/IL36A
GO:0042476	odontogenesis	7	0.61875	1.95674	0.0132986	0.0132986	0.0920064	68	tags=100%, list=41%, signal=62%	COL1A1/COL1A2/INHBA/TP63/SERPINE1/ASPN/PAX9
GO:0030574	collagen catabolic process	4	0.772643	1.89126	0.0133046	0.0133046	0.0920064	15	tags=75%, list=9%, signal=70%	MMP1/MMP12/MMP10
GO:0002244	hematopoietic progenitor cell differentiation	3	0.835366	1.77752	0.0133537	0.0133537	0.0920064	30	tags=100%, list=18%, signal=84%	TOP2A/INHBA/SOX4
GO:0046883	regulation of hormone secretion	3	0.835366	1.77752	0.0133537	0.0133537	0.0920064	30	tags=100%, list=18%, signal=84%	SPP1/INHBA/SOX4
GO:0046887	positive regulation of hormone secretion	3	0.835366	1.77752	0.0133537	0.0133537	0.0920064	30	tags=100%, list=18%, signal=84%	SPP1/INHBA/SOX4
GO:0045935	positive regulation of nucleobase-containing compound metabolic process	24	0.342657	1.84274	0.0135249	0.0135249	0.0922855	118	tags=100%, list=71%, signal=34%	SPP1/COL1A1/JUP/MMP12/TOP2A/INHBA/EPCAM/SOX4/RFC4/TP63/GINS1/ITGA6/CDK1/FOXM1/PAX9/EREG/ID4/EHF/PLAC8/IL18/PITX1/KAT2B/LPIN1/ADIRF
GO:0023052	signaling	65	0.239029	1.7202	0.0137974	0.0137974	0.0922855	39	tags=37%, list=23%, signal=46%	SPP1/POSTN/COL1A1/JUP/COL1A2/CDH11/MMP12/PTHLH/MAGEA3/SNAI2/COL3A1/SULF1/ECT2/PLAU/INHBA/ISG15/CEP55/EPCAM/SOX4/TNC/CXCL8/CDH3/IGFBP3/ASPM
GO:0009628	response to abiotic stimulus	20	0.382752	1.88736	0.0140314	0.0140314	0.0922855	21	tags=40%, list=13%, signal=40%	MMP1/COL1A1/JUP/COL11A1/SNAI2/COL3A1/ECT2/PLAU
GO:0010243	response to organonitrogen compound	14	0.448336	1.89382	0.0141392	0.0141392	0.0922855	19	tags=43%, list=11%, signal=41%	COL1A1/JUP/COL1A2/MMP12/COL3A1/COL5A2
GO:1901698	response to nitrogen compound	14	0.448336	1.89382	0.0141392	0.0141392	0.0922855	19	tags=43%, list=11%, signal=41%	COL1A1/JUP/COL1A2/MMP12/COL3A1/COL5A2
GO:0051050	positive regulation of transport	10	0.529328	1.97438	0.0142089	0.0142089	0.0922855	56	tags=80%, list=34%, signal=57%	SPP1/JUP/ECT2/INHBA/SOX4/CDH3/CDK1/SERPINE1
GO:0031214	biomineral tissue development	8	0.575666	1.89128	0.0142359	0.0142359	0.0922855	24	tags=62%, list=14%, signal=56%	SPP1/COL1A1/COL1A2/PTHLH/ISG15
GO:0110148	biomineralization	8	0.575666	1.89128	0.0142359	0.0142359	0.0922855	24	tags=62%, list=14%, signal=56%	SPP1/COL1A1/COL1A2/PTHLH/ISG15
GO:0045596	negative regulation of cell differentiation	16	0.390468	1.76819	0.0143075	0.0143075	0.0922855	49	tags=62%, list=29%, signal=49%	SPP1/PTHLH/SNAI2/COL5A2/INHBA/COL5A1/ASPM/MMP11/TP63/HMGB3
GO:1901576	organic substance biosynthetic process	50	0.248291	1.71694	0.0149483	0.0149483	0.0943578	72	tags=62%, list=43%, signal=50%	SPP1/COL1A1/JUP/MMP12/MAGEA6/MAGEA3/SNAI2/TOP2A/CKS2/INHBA/EPCAM/COL5A1/SOX4/CDH3/RFC4/ODC1/TP63/FZD6/GINS1/HMGB3/RRM2/ITGA6/FOXM1/CKS1B/DTL/IGF2BP2/CRYAB/PAX9/DIO2/SIM2/EREG
GO:0044249	cellular biosynthetic process	50	0.248223	1.71647	0.0149483	0.0149483	0.0943578	72	tags=62%, list=43%, signal=50%	SPP1/COL1A1/JUP/MMP12/MAGEA6/MAGEA3/SNAI2/TOP2A/CKS2/INHBA/EPCAM/SOX4/CXCL8/CDH3/RFC4/ODC1/TP63/FZD6/GINS1/HMGB3/RRM2/ITGA6/FOXM1/CKS1B/DTL/IGF2BP2/CRYAB/PAX9/DIO2/SIM2/EREG
GO:0050954	sensory perception of mechanical stimulus	4	0.762236	1.86578	0.0150437	0.0150437	0.0943578	14	tags=75%, list=8%, signal=70%	COL1A1/COL11A1/SNAI2
GO:0071478	cellular response to radiation	4	0.761666	1.86439	0.0150437	0.0150437	0.0943578	18	tags=75%, list=11%, signal=69%	MMP1/SNAI2/ECT2
GO:0048699	generation of neurons	16	0.388031	1.75716	0.0152426	0.0152426	0.0949501	75	tags=81%, list=45%, signal=50%	SPP1/CDH11/COL3A1/ECT2/INHBA/SOX4/LAMC2/ASPM/CDC20/ITGA6/LAMA3/EPB41L3/CXCL12
GO:0071310	cellular response to organic substance	34	0.280001	1.71092	0.0164577	0.0164577	0.100668	24	tags=32%, list=14%, signal=35%	SPP1/COL1A1/JUP/COL1A2/MMP12/SNAI2/COL3A1/SULF1/COL5A2/INHBA/ISG15
GO:0034641	cellular nitrogen compound metabolic process	50	0.244878	1.69334	0.0165753	0.0165753	0.100668	72	tags=62%, list=43%, signal=50%	SPP1/COL1A1/JUP/MMP12/MAGEA6/PTHLH/MAGEA3/SNAI2/TOP2A/CKS2/INHBA/EPCAM/SOX4/RFC4/ODC1/TP63/FZD6/GINS1/HMGB3/RRM2/ITGA6/CDK1/FOXM1/CKS1B/DTL/IGF2BP2/CRYAB/PAX9/DIO2/SIM2/EREG
GO:0048468	cell development	23	0.34603	1.82436	0.0165959	0.0165959	0.100668	75	tags=78%, list=45%, signal=50%	SPP1/COL11A1/CDH11/PTHLH/SNAI2/SULF1/LAMB3/SOX4/LAMC2/ASPM/TP63/CDC20/ITGA6/CDK1/LAMA3/EPB41L3/EREG/CXCL12
GO:0046483	heterocycle metabolic process	46	0.258182	1.69534	0.0166033	0.0166033	0.100668	72	tags=63%, list=43%, signal=49%	SPP1/COL1A1/JUP/MMP12/MAGEA6/PTHLH/MAGEA3/SNAI2/TOP2A/CKS2/INHBA/EPCAM/SOX4/RFC4/TP63/FZD6/GINS1/HMGB3/RRM2/ITGA6/CDK1/FOXM1/CKS1B/DTL/IGF2BP2/CRYAB/PAX9/SIM2/EREG
GO:0007059	chromosome segregation	5	0.697531	1.85976	0.0173086	0.0173086	0.103564	54	tags=100%, list=32%, signal=70%	ECT2/TOP2A/PRC1/CDC20/NUSAP1
GO:0098813	nuclear chromosome segregation	5	0.697531	1.85976	0.0173086	0.0173086	0.103564	54	tags=100%, list=32%, signal=70%	ECT2/TOP2A/PRC1/CDC20/NUSAP1
GO:0071407	cellular response to organic cyclic compound	9	0.552591	1.91387	0.0175429	0.0175429	0.10428	23	tags=56%, list=14%, signal=51%	SPP1/COL1A1/JUP/SNAI2/INHBA
GO:0045103	intermediate filament-based process	3	-0.810976	-1.66262	0.0179163	0.0179163	0.105125	35	tags=100%, list=21%, signal=80%	KRT13/KRT4
GO:0045104	intermediate filament cytoskeleton organization	3	-0.810976	-1.66262	0.0179163	0.0179163	0.105125	35	tags=100%, list=21%, signal=80%	KRT13/KRT4
GO:0009913	epidermal cell differentiation	13	-0.476576	-1.81055	0.018701	0.018701	0.108421	35	tags=54%, list=21%, signal=46%	PPL/TGM1/FLG/KRT4/SPINK5/TGM3/SCEL
GO:0000280	nuclear division	7	0.59375	1.87768	0.0188356	0.0188356	0.108421	72	tags=100%, list=43%, signal=59%	TOP2A/CKS2/ASPM/PRC1/CDC20/NUSAP1/EREG
GO:0048285	organelle fission	7	0.59375	1.87768	0.0188356	0.0188356	0.108421	72	tags=100%, list=43%, signal=59%	TOP2A/CKS2/ASPM/PRC1/CDC20/NUSAP1/EREG
GO:0019079	viral genome replication	3	0.810976	1.72562	0.0199131	0.0199131	0.111554	34	tags=100%, list=20%, signal=81%	TOP2A/ISG15/CXCL8
GO:0044344	cellular response to fibroblast growth factor stimulus	3	0.810976	1.72562	0.0199131	0.0199131	0.111554	34	tags=100%, list=20%, signal=81%	COL1A1/SULF1/CXCL8
GO:0045069	regulation of viral genome replication	3	0.810976	1.72562	0.0199131	0.0199131	0.111554	34	tags=100%, list=20%, signal=81%	TOP2A/ISG15/CXCL8
GO:0071774	response to fibroblast growth factor	3	0.810976	1.72562	0.0199131	0.0199131	0.111554	34	tags=100%, list=20%, signal=81%	COL1A1/SULF1/CXCL8
GO:0007399	nervous system development	28	0.321704	1.85407	0.0199931	0.0199931	0.111554	75	tags=75%, list=45%, signal=50%	SPP1/CDH11/VCAN/COL3A1/SULF1/ECT2/INHBA/SOX4/LAMC2/ASPM/TP63/FZD6/CDC20/ITGA6/CDK1/LAMA3/THBS2/IGF2BP2/EPB41L3/SIM2/CXCL12
GO:0016055	Wnt signaling pathway	10	0.512369	1.91112	0.0211884	0.0211884	0.114302	47	tags=80%, list=28%, signal=61%	COL1A1/JUP/SNAI2/SULF1/SOX4/CDH3/ASPM/FZD6
GO:0198738	cell-cell signaling by wnt	10	0.512369	1.91112	0.0211884	0.0211884	0.114302	47	tags=80%, list=28%, signal=61%	COL1A1/JUP/SNAI2/SULF1/SOX4/CDH3/ASPM/FZD6
GO:1905114	cell surface receptor signaling pathway involved in cell-cell signaling	10	0.512369	1.91112	0.0211884	0.0211884	0.114302	47	tags=80%, list=28%, signal=61%	COL1A1/JUP/SNAI2/SULF1/SOX4/CDH3/ASPM/FZD6
GO:0071417	cellular response to organonitrogen compound	10	0.511071	1.90628	0.0211884	0.0211884	0.114302	19	tags=50%, list=11%, signal=47%	COL1A1/JUP/COL1A2/COL3A1/COL5A2
GO:1901699	cellular response to nitrogen compound	10	0.511071	1.90628	0.0211884	0.0211884	0.114302	19	tags=50%, list=11%, signal=47%	COL1A1/JUP/COL1A2/COL3A1/COL5A2
GO:0060070	canonical Wnt signaling pathway	8	0.557407	1.8313	0.0215062	0.0215062	0.114302	47	tags=88%, list=28%, signal=66%	COL1A1/JUP/SNAI2/SOX4/CDH3/ASPM/FZD6
GO:0060828	regulation of canonical Wnt signaling pathway	8	0.557407	1.8313	0.0215062	0.0215062	0.114302	47	tags=88%, list=28%, signal=66%	COL1A1/JUP/SNAI2/SOX4/CDH3/ASPM/FZD6
GO:1901565	organonitrogen compound catabolic process	9	0.537975	1.86325	0.0216231	0.0216231	0.114302	82	tags=100%, list=49%, signal=54%	MMP12/ISG15/ODC1/LAPTM4B/CDC20/DTL/DIO2/CYP3A5/CEACAM1
GO:0030177	positive regulation of Wnt signaling pathway	7	0.583722	1.84596	0.0220645	0.0220645	0.114302	39	tags=86%, list=23%, signal=69%	COL1A1/JUP/SULF1/SOX4/CDH3/ASPM
GO:0016331	morphogenesis of embryonic epithelium	4	0.736196	1.80204	0.0225461	0.0225461	0.114302	47	tags=100%, list=28%, signal=74%	SULF1/SOX4/TP63/FZD6
GO:0048568	embryonic organ development	4	0.736196	1.80204	0.0225461	0.0225461	0.114302	47	tags=100%, list=28%, signal=74%	COL11A1/CXCL8/MFAP2/FZD6
GO:0007600	sensory perception	9	0.533681	1.84838	0.0227919	0.0227919	0.114302	36	tags=67%, list=22%, signal=55%	COL1A1/COL11A1/SNAI2/TGFBI/CST1/CDH3
GO:0006606	protein import into nucleus	4	0.73114	1.78967	0.0228956	0.0228956	0.114302	18	tags=75%, list=11%, signal=69%	JUP/MMP12/ECT2
GO:0006913	nucleocytoplasmic transport	4	0.73114	1.78967	0.0228956	0.0228956	0.114302	18	tags=75%, list=11%, signal=69%	JUP/MMP12/ECT2
GO:0017038	protein import	4	0.73114	1.78967	0.0228956	0.0228956	0.114302	18	tags=75%, list=11%, signal=69%	JUP/MMP12/ECT2
GO:0051169	nuclear transport	4	0.73114	1.78967	0.0228956	0.0228956	0.114302	18	tags=75%, list=11%, signal=69%	JUP/MMP12/ECT2
GO:0051170	import into nucleus	4	0.73114	1.78967	0.0228956	0.0228956	0.114302	18	tags=75%, list=11%, signal=69%	JUP/MMP12/ECT2
GO:0072594	establishment of protein localization to organelle	4	0.73114	1.78967	0.0228956	0.0228956	0.114302	18	tags=75%, list=11%, signal=69%	JUP/MMP12/ECT2
GO:0010647	positive regulation of cell communication	20	0.362275	1.78639	0.0230013	0.0230013	0.114302	39	tags=55%, list=23%, signal=48%	SPP1/COL1A1/JUP/MMP12/COL3A1/SULF1/ECT2/INHBA/SOX4/CDH3/ASPM
GO:0023056	positive regulation of signaling	20	0.362275	1.78639	0.0230013	0.0230013	0.114302	39	tags=55%, list=23%, signal=48%	SPP1/COL1A1/JUP/MMP12/COL3A1/SULF1/ECT2/INHBA/SOX4/CDH3/ASPM
GO:0009059	macromolecule biosynthetic process	44	0.255923	1.64915	0.0231756	0.0231756	0.114302	72	tags=64%, list=43%, signal=49%	SPP1/COL1A1/JUP/MMP12/MAGEA6/MAGEA3/SNAI2/TOP2A/CKS2/INHBA/EPCAM/COL5A1/SOX4/RFC4/TP63/FZD6/GINS1/HMGB3/ITGA6/FOXM1/CKS1B/DTL/IGF2BP2/CRYAB/PAX9/DIO2/SIM2/EREG
GO:0022402	cell cycle process	21	0.356781	1.80553	0.0233029	0.0233029	0.114302	61	tags=71%, list=37%, signal=52%	ECT2/TOP2A/CKS2/INHBA/CEP55/ASPM/PRC1/GINS1/RRM2/CDC20/NUSAP1/CDK1/FOXM1/CKS1B/DTL
GO:0009314	response to radiation	8	0.547614	1.79912	0.0233763	0.0233763	0.114302	18	tags=50%, list=11%, signal=47%	MMP1/SNAI2/COL3A1/ECT2
GO:0010810	regulation of cell-substrate adhesion	6	0.618654	1.81959	0.0239302	0.0239302	0.115872	21	tags=67%, list=13%, signal=60%	COL1A1/JUP/MMP12/PLAU
GO:0051716	cellular response to stimulus	75	0.233407	1.71777	0.0239522	0.0239522	0.115872	39	tags=35%, list=23%, signal=48%	MMP1/SPP1/POSTN/COL1A1/JUP/COL1A2/MMP12/PTHLH/MAGEA3/SNAI2/COL3A1/SULF1/ECT2/COL5A2/TOP2A/PLAU/INHBA/ISG15/CEP55/EPCAM/SOX4/CXCL8/CDH3/IGFBP3/RFC4/ASPM
GO:0003006	developmental process involved in reproduction	8	0.544528	1.78898	0.0244983	0.0244983	0.116652	46	tags=75%, list=28%, signal=57%	SPP1/SULF1/INHBA/TNC/ASPM/TP63
GO:0048608	reproductive structure development	8	0.544528	1.78898	0.0244983	0.0244983	0.116652	46	tags=75%, list=28%, signal=57%	SPP1/SULF1/INHBA/TNC/ASPM/TP63
GO:0061458	reproductive system development	8	0.544528	1.78898	0.0244983	0.0244983	0.116652	46	tags=75%, list=28%, signal=57%	SPP1/SULF1/INHBA/TNC/ASPM/TP63
GO:0010556	regulation of macromolecule biosynthetic process	40	0.267664	1.69846	0.025384	0.025384	0.119329	72	tags=65%, list=43%, signal=49%	SPP1/COL1A1/JUP/MMP12/MAGEA6/MAGEA3/SNAI2/TOP2A/CKS2/INHBA/EPCAM/SOX4/RFC4/TP63/FZD6/GINS1/HMGB3/ITGA6/FOXM1/CKS1B/IGF2BP2/CRYAB/PAX9/DIO2/SIM2/EREG
GO:0001894	tissue homeostasis	3	0.79878	1.69967	0.0254541	0.0254541	0.119329	36	tags=100%, list=22%, signal=80%	SPP1/COL3A1/CDH3
GO:0060249	anatomical structure homeostasis	3	0.79878	1.69967	0.0254541	0.0254541	0.119329	36	tags=100%, list=22%, signal=80%	SPP1/COL3A1/CDH3
GO:0051247	positive regulation of protein metabolic process	15	0.381579	1.67227	0.0256734	0.0256734	0.119616	109	tags=100%, list=65%, signal=38%	SNAI2/ECT2/CKS2/INHBA/SOX4/CDC20/CKS1B/DTL/EREG/RANBP9/SASH1/IL18/SERPINB3/CLEC3B/CD24
GO:0010033	response to organic substance	40	0.267638	1.69829	0.0258333	0.0258333	0.119616	24	tags=30%, list=14%, signal=34%	SPP1/POSTN/COL1A1/JUP/COL1A2/MMP12/SNAI2/COL3A1/SULF1/COL5A2/INHBA/ISG15
GO:0032392	DNA geometric change	4	0.723926	1.77201	0.0260415	0.0260415	0.119616	49	tags=100%, list=29%, signal=72%	TOP2A/RFC4/GINS1/HMGB3
GO:0071103	DNA conformation change	4	0.723926	1.77201	0.0260415	0.0260415	0.119616	49	tags=100%, list=29%, signal=72%	TOP2A/RFC4/GINS1/HMGB3
GO:0007167	enzyme linked receptor protein signaling pathway	12	0.429323	1.75564	0.0262438	0.0262438	0.119686	37	tags=58%, list=22%, signal=49%	COL1A1/COL1A2/COL3A1/SULF1/INHBA/CDH3/IGFBP3
GO:0010557	positive regulation of macromolecule biosynthetic process	22	0.337931	1.74541	0.0263199	0.0263199	0.119686	118	tags=100%, list=71%, signal=34%	SPP1/COL1A1/JUP/MMP12/TOP2A/INHBA/EPCAM/SOX4/RFC4/TP63/GINS1/ITGA6/FOXM1/PAX9/ID4/EHF/PLAC8/IL18/PITX1/KAT2B/LPIN1/ADIRF
GO:0070848	response to growth factor	10	0.491829	1.83451	0.0292951	0.0292951	0.130273	17	tags=50%, list=10%, signal=48%	COL1A1/COL1A2/SNAI2/COL3A1/SULF1
GO:0071363	cellular response to growth factor stimulus	10	0.491829	1.83451	0.0292951	0.0292951	0.130273	17	tags=50%, list=10%, signal=48%	COL1A1/COL1A2/SNAI2/COL3A1/SULF1
GO:0001704	formation of primary germ layer	8	0.52929	1.73892	0.0293605	0.0293605	0.130273	62	tags=88%, list=37%, signal=58%	COL11A1/COL5A2/INHBA/LAMB3/COL5A1/LAMA3/COL7A1
GO:0001706	endoderm formation	8	0.52929	1.73892	0.0293605	0.0293605	0.130273	62	tags=88%, list=37%, signal=58%	COL11A1/COL5A2/INHBA/LAMB3/COL5A1/LAMA3/COL7A1
GO:0009987	cellular process	146	0.306042	1.65851	0.0293643	0.0293643	0.130273	62	tags=41%, list=37%, signal=205%	MMP1/SPP1/POSTN/COL1A1/JUP/COL1A2/COL11A1/CDH11/MMP12/MAGEA6/PTHLH/MAGEA3/VCAN/SNAI2/MMP10/COL3A1/SULF1/ECT2/COL5A2/TOP2A/PLAU/CKS2/INHBA/ISG15/CEP55/TGFBI/EPCAM/LAMB3/COL5A1/SOX4/SPARC/CST1/TNC/CXCL8/LAMC2/CDH3/IGFBP3/RFC4/ASPM/ODC1/LAPTM4B/PRC1/FSCN1/MMP11/TP63/FZD6/GINS1/HMGB3/RRM2/CDC20/ITGA6/NUSAP1/CDK1/SERPINE1/FOXM1/CKS1B/LAMA3/THBS2/DTL/COL7A1
GO:0009611	response to wounding	17	0.370705	1.71183	0.029508	0.029508	0.130276	56	tags=65%, list=34%, signal=48%	SPP1/COL1A1/MMP12/COL3A1/PLAU/COL5A1/TNC/CDH3/FZD6/CDK1/SERPINE1
GO:0010467	gene expression	58	0.22509	1.59366	0.0307189	0.0307189	0.134869	72	tags=59%, list=43%, signal=51%	SPP1/COL1A1/JUP/MMP12/MAGEA6/PTHLH/MAGEA3/SNAI2/COL3A1/SULF1/TOP2A/PLAU/CKS2/INHBA/ISG15/EPCAM/SOX4/CXCL8/CDH3/LAPTM4B/TP63/FZD6/HMGB3/ITGA6/CDK1/SERPINE1/FOXM1/CKS1B/IGF2BP2/CRYAB/PAX9/DIO2/SIM2/EREG
GO:0030182	neuron differentiation	15	0.372696	1.63334	0.030845	0.030845	0.134869	84	tags=87%, list=50%, signal=47%	SPP1/CDH11/ECT2/INHBA/SOX4/LAMC2/ASPM/CDC20/ITGA6/LAMA3/EPB41L3/CXCL12/ID4
GO:0051252	regulation of RNA metabolic process	37	0.268151	1.65291	0.0323917	0.0323917	0.140954	72	tags=65%, list=43%, signal=47%	SPP1/COL1A1/JUP/MMP12/MAGEA6/MAGEA3/SNAI2/TOP2A/CKS2/INHBA/EPCAM/SOX4/TP63/FZD6/GINS1/HMGB3/ITGA6/FOXM1/CKS1B/IGF2BP2/CRYAB/PAX9/SIM2/EREG
GO:0051240	positive regulation of multicellular organismal process	27	0.31005	1.73712	0.0329468	0.0329468	0.141483	116	tags=96%, list=69%, signal=35%	COL1A1/JUP/MMP12/SULF1/INHBA/ISG15/SOX4/CXCL8/ASPM/MFAP2/TP63/CDK1/SERPINE1/THBS2/DIO2/EREG/LCN2/CXCL12/SASH1/PLAC8/IL18/SERPINB3/NMU/CRABP2/LPIN1/IL36A
GO:0006259	DNA metabolic process	10	0.484516	1.80723	0.0329799	0.0329799	0.141483	72	tags=90%, list=43%, signal=54%	TOP2A/RFC4/GINS1/HMGB3/RRM2/CDK1/FOXM1/DTL/EREG
GO:0000902	cell morphogenesis	10	0.484343	1.80658	0.0329799	0.0329799	0.141483	75	tags=90%, list=45%, signal=53%	SPP1/CDH11/ECT2/LAMB3/SPARC/LAMC2/LAMA3/EPB41L3/CXCL12
GO:0042770	signal transduction in response to DNA damage	5	0.654321	1.74455	0.0337067	0.0337067	0.142688	61	tags=100%, list=37%, signal=65%	SNAI2/SOX4/CDK1/FOXM1/DTL
GO:0044265	cellular macromolecule catabolic process	5	0.654321	1.74455	0.0337067	0.0337067	0.142688	61	tags=100%, list=37%, signal=65%	MMP12/ISG15/LAPTM4B/CDC20/DTL
GO:2000241	regulation of reproductive process	4	0.711656	1.74197	0.0337315	0.0337315	0.142688	51	tags=100%, list=31%, signal=71%	SULF1/INHBA/ASPM/CDC20
GO:0045595	regulation of cell differentiation	30	0.297116	1.75084	0.0340956	0.0340956	0.142969	56	tags=57%, list=34%, signal=46%	SPP1/COL1A1/PTHLH/SNAI2/ECT2/COL5A2/INHBA/ISG15/COL5A1/SOX4/IGFBP3/ASPM/MMP11/TP63/HMGB3/CDK1/SERPINE1
GO:0030216	keratinocyte differentiation	11	-0.476448	-1.69735	0.0341123	0.0341123	0.142969	35	tags=55%, list=21%, signal=46%	PPL/TGM1/FLG/KRT4/TGM3/SCEL
GO:0007492	endoderm development	9	0.506908	1.75565	0.0344798	0.0344798	0.143846	68	tags=89%, list=41%, signal=56%	COL11A1/COL5A2/INHBA/LAMB3/COL5A1/LAMA3/COL7A1/PAX9
GO:0051130	positive regulation of cellular component organization	12	0.412307	1.68605	0.0348131	0.0348131	0.144574	75	tags=83%, list=45%, signal=49%	MMP1/ISG15/FSCN1/CDC20/ITGA6/NUSAP1/SERPINE1/THBS2/EREG/CXCL12
GO:0048592	eye morphogenesis	3	0.77439	1.64777	0.0358468	0.0358468	0.148189	40	tags=100%, list=24%, signal=77%	COL5A2/COL5A1/MFAP2
GO:0007601	visual perception	5	0.63967	1.70549	0.0394888	0.0394888	0.161775	36	tags=80%, list=22%, signal=65%	COL1A1/COL11A1/TGFBI/CDH3
GO:0050953	sensory perception of light stimulus	5	0.63967	1.70549	0.0394888	0.0394888	0.161775	36	tags=80%, list=22%, signal=65%	COL1A1/COL11A1/TGFBI/CDH3
GO:0043589	skin morphogenesis	4	0.699387	1.71194	0.0396945	0.0396945	0.161888	53	tags=100%, list=32%, signal=70%	COL1A1/COL1A2/TP63/ITGA6
GO:0030154	cell differentiation	67	0.220584	1.62084	0.0403309	0.0403309	0.162075	39	tags=36%, list=23%, signal=46%	SPP1/COL1A1/COL11A1/CDH11/PTHLH/VCAN/SNAI2/COL3A1/SULF1/ECT2/COL5A2/TOP2A/INHBA/ISG15/TGFBI/EPCAM/LAMB3/COL5A1/SOX4/TNC/LAMC2/CDH3/IGFBP3/ASPM
GO:0048869	cellular developmental process	67	0.220584	1.62084	0.0403309	0.0403309	0.162075	39	tags=36%, list=23%, signal=46%	SPP1/COL1A1/COL11A1/CDH11/PTHLH/VCAN/SNAI2/COL3A1/SULF1/ECT2/COL5A2/TOP2A/INHBA/ISG15/TGFBI/EPCAM/LAMB3/COL5A1/SOX4/TNC/LAMC2/CDH3/IGFBP3/ASPM
GO:0007165	signal transduction	61	0.215667	1.55215	0.0404032	0.0404032	0.162075	39	tags=36%, list=23%, signal=44%	SPP1/POSTN/COL1A1/JUP/COL1A2/MMP12/PTHLH/MAGEA3/SNAI2/COL3A1/SULF1/ECT2/PLAU/INHBA/ISG15/CEP55/EPCAM/SOX4/CXCL8/CDH3/IGFBP3/ASPM
GO:0032787	monocarboxylic acid metabolic process	9	-0.5	-1.65063	0.0404531	0.0404531	0.162075	89	tags=100%, list=53%, signal=49%	CEACAM1/MGLL/CYP4B1/CRABP2/LPIN1/ALOX12/ADH1B/HPGD
GO:0044255	cellular lipid metabolic process	13	-0.441558	-1.67751	0.0406548	0.0406548	0.162169	100	tags=100%, list=60%, signal=44%	GLTP/CYP3A5/CEACAM1/MGLL/CYP4B1/CRABP2/LPIN1/FUT3/FUT6/ALOX12/ADH1B/HPGD
GO:0042127	regulation of cell population proliferation	40	0.250504	1.58957	0.0411083	0.0411083	0.162705	46	tags=48%, list=28%, signal=45%	JUP/MMP12/PTHLH/SNAI2/SULF1/PLAU/INHBA/EPCAM/SOX4/SPARC/TNC/CXCL8/LAMC2/CDH3/IGFBP3/ASPM/ODC1/PRC1/TP63
GO:0051254	positive regulation of RNA metabolic process	21	0.335616	1.69842	0.0413259	0.0413259	0.162705	118	tags=100%, list=71%, signal=34%	SPP1/COL1A1/JUP/MMP12/TOP2A/INHBA/EPCAM/SOX4/TP63/GINS1/ITGA6/FOXM1/PAX9/ID4/EHF/PLAC8/IL18/PITX1/KAT2B/LPIN1/ADIRF
GO:1902680	positive regulation of RNA biosynthetic process	21	0.335616	1.69842	0.0413259	0.0413259	0.162705	118	tags=100%, list=71%, signal=34%	SPP1/COL1A1/JUP/MMP12/TOP2A/INHBA/EPCAM/SOX4/TP63/GINS1/ITGA6/FOXM1/PAX9/ID4/EHF/PLAC8/IL18/PITX1/KAT2B/LPIN1/ADIRF
GO:0030855	epithelial cell differentiation	22	-0.350205	-1.61241	0.0416667	0.0416667	0.163339	35	tags=41%, list=21%, signal=37%	PPL/TGM1/KRT13/FLG/KRT4/RHCG/SPINK5/TGM3/SCEL
GO:0006811	ion transport	11	-0.461538	-1.64423	0.0420168	0.0420168	0.164005	96	tags=100%, list=57%, signal=46%	LCN2/CXCL12/GLTP/CEACAM1/SCNN1B/EHD3/GABRP/RHCG/CLIC3/CLCA4
GO:0002009	morphogenesis of an epithelium	12	0.399789	1.63486	0.0434176	0.0434176	0.168749	47	tags=67%, list=28%, signal=52%	MMP12/SNAI2/SULF1/COL5A1/SOX4/TNC/TP63/FZD6
GO:0009895	negative regulation of catabolic process	3	0.762195	1.62182	0.0441992	0.0441992	0.169615	42	tags=100%, list=25%, signal=76%	MAGEA6/MAGEA3/LAPTM4B
GO:0031330	negative regulation of cellular catabolic process	3	0.762195	1.62182	0.0441992	0.0441992	0.169615	42	tags=100%, list=25%, signal=76%	MAGEA6/MAGEA3/LAPTM4B
GO:0000819	sister chromatid segregation	4	0.693252	1.69692	0.0446122	0.0446122	0.169615	54	tags=100%, list=32%, signal=69%	TOP2A/PRC1/CDC20/NUSAP1
GO:0000910	cytokinesis	4	0.693252	1.69692	0.0446122	0.0446122	0.169615	54	tags=100%, list=32%, signal=69%	ECT2/CEP55/PRC1/NUSAP1
GO:0048583	regulation of response to stimulus	50	0.222992	1.54199	0.0447756	0.0447756	0.169615	39	tags=38%, list=23%, signal=42%	SPP1/POSTN/COL1A1/JUP/MMP12/MAGEA3/SNAI2/COL3A1/SULF1/ECT2/PLAU/INHBA/ISG15/CEP55/SOX4/CXCL8/CDH3/IGFBP3/ASPM
GO:0006821	chloride transport	3	-0.762195	-1.56262	0.0449461	0.0449461	0.169615	43	tags=100%, list=26%, signal=76%	CLIC3/CLCA4
GO:0015698	inorganic anion transport	3	-0.762195	-1.56262	0.0449461	0.0449461	0.169615	43	tags=100%, list=26%, signal=76%	CLIC3/CLCA4
GO:0045893	positive regulation of transcription, DNA-templated	20	0.333333	1.64367	0.0454258	0.0454258	0.169775	118	tags=100%, list=71%, signal=33%	SPP1/COL1A1/JUP/MMP12/TOP2A/INHBA/EPCAM/SOX4/TP63/ITGA6/FOXM1/PAX9/ID4/EHF/PLAC8/IL18/PITX1/KAT2B/LPIN1/ADIRF
GO:1903508	positive regulation of nucleic acid-templated transcription	20	0.333333	1.64367	0.0454258	0.0454258	0.169775	118	tags=100%, list=71%, signal=33%	SPP1/COL1A1/JUP/MMP12/TOP2A/INHBA/EPCAM/SOX4/TP63/ITGA6/FOXM1/PAX9/ID4/EHF/PLAC8/IL18/PITX1/KAT2B/LPIN1/ADIRF
GO:0009792	embryo development ending in birth or egg hatching	10	0.47064	1.75547	0.0455484	0.0455484	0.169775	50	tags=80%, list=30%, signal=60%	COL1A1/COL11A1/COL3A1/SULF1/SOX4/FZD6/GINS1/RRM2
GO:0033036	macromolecule localization	21	0.3301	1.67051	0.0460487	0.0460487	0.170939	30	tags=43%, list=18%, signal=40%	SPP1/COL1A1/JUP/MMP12/ECT2/INHBA/ISG15/CEP55/SOX4
GO:0001816	cytokine production	16	0.337748	1.52946	0.046464	0.046464	0.17178	116	tags=100%, list=69%, signal=34%	MMP12/SNAI2/COL3A1/SULF1/INHBA/ISG15/CDH3/LAPTM4B/SERPINE1/IGF2BP2/EREG/CEACAM1/IL18/SERPINB1/CD24/IL36A
GO:0001654	eye development	5	0.623457	1.66226	0.0474588	0.0474588	0.171872	66	tags=100%, list=40%, signal=62%	COL5A2/INHBA/COL5A1/MFAP2/CRYAB
GO:0010035	response to inorganic substance	5	0.623457	1.66226	0.0474588	0.0474588	0.171872	66	tags=100%, list=40%, signal=62%	COL1A1/ECT2/CDK1/ASPN/CRYAB
GO:0048880	sensory system development	5	0.623457	1.66226	0.0474588	0.0474588	0.171872	66	tags=100%, list=40%, signal=62%	COL5A2/INHBA/COL5A1/MFAP2/CRYAB
GO:0060341	regulation of cellular localization	5	0.623457	1.66226	0.0474588	0.0474588	0.171872	66	tags=100%, list=40%, signal=62%	JUP/ECT2/CDH3/CDK1/CRYAB
GO:0150063	visual system development	5	0.623457	1.66226	0.0474588	0.0474588	0.171872	66	tags=100%, list=40%, signal=62%	COL5A2/INHBA/COL5A1/MFAP2/CRYAB
GO:0030155	regulation of cell adhesion	21	0.329087	1.66538	0.047623	0.047623	0.171872	34	tags=48%, list=20%, signal=43%	COL1A1/JUP/MMP12/SNAI2/PLAU/TGFBI/EPCAM/SOX4/TNC/CXCL8
GO:0009967	positive regulation of signal transduction	18	0.347757	1.64846	0.0479085	0.0479085	0.172219	39	tags=56%, list=23%, signal=48%	COL1A1/JUP/MMP12/COL3A1/SULF1/ECT2/INHBA/SOX4/CDH3/ASPM

## Sheet: supplementary-table-2
GSEA - Cellular Component
ID	Description	setSize	enrichmentScore	NES	pvalue	p.adjust	qvalues	rank	leading_edge	core_enrichment
GO:0005788	endoplasmic reticulum lumen	11	0.765398	2.90822	1.48178e-06	1.48178e-06	0.000201211	37	tags=91%, list=22%, signal=76%	SPP1/COL1A1/COL1A2/COL11A1/VCAN/COL3A1/COL5A2/COL5A1/TNC/IGFBP3
GO:0030312	external encapsulating structure	31	0.458796	2.66969	2.80203e-05	2.80203e-05	0.00123128	35	tags=55%, list=21%, signal=53%	MMP1/POSTN/COL1A1/COL1A2/COL11A1/MMP12/VCAN/MMP10/COL3A1/SULF1/COL5A2/TGFBI/LAMB3/COL5A1/SPARC/TNC/LAMC2
GO:0031012	extracellular matrix	31	0.458796	2.66969	2.80203e-05	2.80203e-05	0.00123128	35	tags=55%, list=21%, signal=53%	MMP1/POSTN/COL1A1/COL1A2/COL11A1/MMP12/VCAN/MMP10/COL3A1/SULF1/COL5A2/TGFBI/LAMB3/COL5A1/SPARC/TNC/LAMC2
GO:0005583	fibrillar collagen trimer	6	0.857143	2.47288	4.53378e-05	4.53378e-05	0.00123128	29	tags=100%, list=17%, signal=86%	COL1A1/COL1A2/COL11A1/COL3A1/COL5A2/COL5A1
GO:0098643	banded collagen fibril	6	0.857143	2.47288	4.53378e-05	4.53378e-05	0.00123128	29	tags=100%, list=17%, signal=86%	COL1A1/COL1A2/COL11A1/COL3A1/COL5A2/COL5A1
GO:0062023	collagen-containing extracellular matrix	25	0.48277	2.57843	6.78973e-05	6.78973e-05	0.00153662	65	tags=80%, list=39%, signal=57%	POSTN/COL1A1/COL1A2/COL11A1/VCAN/COL3A1/SULF1/COL5A2/TGFBI/LAMB3/COL5A1/SPARC/TNC/LAMC2/MFAP2/SERPINE1/LAMA3/THBS2/COL7A1/ASPN
GO:0032991	protein-containing complex	48	0.374587	2.55627	0.000137354	0.000137354	0.00266446	62	tags=65%, list=37%, signal=57%	COL1A1/JUP/COL1A2/COL11A1/CDH11/COL3A1/ECT2/COL5A2/TOP2A/PLAU/CKS2/INHBA/ISG15/LAMB3/COL5A1/SOX4/LAMC2/CDH3/IGFBP3/RFC4/TP63/GINS1/RRM2/CDC20/ITGA6/CDK1/SERPINE1/CKS1B/LAMA3/DTL/COL7A1
GO:0005581	collagen trimer	7	0.759732	2.33249	0.000285002	0.000285002	0.00430002	29	tags=86%, list=17%, signal=74%	COL1A1/COL1A2/COL11A1/COL3A1/COL5A2/COL5A1
GO:0098644	complex of collagen trimers	7	0.759732	2.33249	0.000285002	0.000285002	0.00430002	29	tags=86%, list=17%, signal=74%	COL1A1/COL1A2/COL11A1/COL3A1/COL5A2/COL5A1
GO:0005604	basement membrane	8	0.660377	2.13719	0.00162867	0.00162867	0.0221157	62	tags=100%, list=37%, signal=66%	TGFBI/LAMB3/COL5A1/SPARC/LAMC2/LAMA3/THBS2/COL7A1
GO:0005819	spindle	6	0.695652	2.00698	0.00352455	0.00352455	0.0407979	55	tags=100%, list=33%, signal=70%	ECT2/ASPM/PRC1/CDC20/NUSAP1/CDK1
GO:0016020	membrane	81	-0.319582	-1.99128	0.00371935	0.00371935	0.0407979	43	tags=37%, list=26%, signal=53%	GABRP/NUCB2/BLNK/SERPINB2/EMP1/CEACAM5/FUT3/PPL/TMPRSS2/TGM1/MUC5B/FUT6/CEACAM7/ALOX12/PSCA/ADH1B/CEACAM6/FLG/RHCG/HPGD/SPINK5/IL1RN/ENDOU/CLIC3/TMPRSS11E/TGM3/CLCA4/SCEL/CRNN/MAL
GO:0031224	intrinsic component of membrane	33	-0.365518	-1.92182	0.00390584	0.00390584	0.0407979	50	tags=52%, list=30%, signal=45%	TMPRSS11D/FMO2/GABRP/EMP1/CEACAM5/FUT3/TMPRSS2/TGM1/FUT6/CEACAM7/PSCA/CEACAM6/RHCG/CLIC3/TMPRSS11E/CLCA4/MAL
GO:0005886	plasma membrane	63	-0.318518	-1.95823	0.00492932	0.00492932	0.0478107	43	tags=40%, list=26%, signal=47%	GABRP/NUCB2/BLNK/SERPINB2/EMP1/CEACAM5/PPL/TMPRSS2/TGM1/MUC5B/CEACAM7/ALOX12/PSCA/ADH1B/CEACAM6/FLG/RHCG/HPGD/IL1RN/ENDOU/TMPRSS11E/TGM3/CLCA4/SCEL/MAL
GO:0043230	extracellular organelle	56	-0.321247	-1.95191	0.00646113	0.00646113	0.0487419	42	tags=41%, list=25%, signal=46%	NUCB2/MYH11/CEACAM5/FUT3/PPL/TMPRSS2/TGM1/CFD/MUC5B/FUT6/GPX3/ALOX12/PSCA/KRT13/ECM1/RHCG/HPGD/IL1RN/CLIC3/SLURP1/TGM3/SCEL/CRNN
GO:0065010	extracellular membrane-bounded organelle	56	-0.321247	-1.95191	0.00646113	0.00646113	0.0487419	42	tags=41%, list=25%, signal=46%	NUCB2/MYH11/CEACAM5/FUT3/PPL/TMPRSS2/TGM1/CFD/MUC5B/FUT6/GPX3/ALOX12/PSCA/KRT13/ECM1/RHCG/HPGD/IL1RN/CLIC3/SLURP1/TGM3/SCEL/CRNN
GO:0070062	extracellular exosome	56	-0.321247	-1.95191	0.00646113	0.00646113	0.0487419	42	tags=41%, list=25%, signal=46%	NUCB2/MYH11/CEACAM5/FUT3/PPL/TMPRSS2/TGM1/CFD/MUC5B/FUT6/GPX3/ALOX12/PSCA/KRT13/ECM1/RHCG/HPGD/IL1RN/CLIC3/SLURP1/TGM3/SCEL/CRNN
GO:1903561	extracellular vesicle	56	-0.321247	-1.95191	0.00646113	0.00646113	0.0487419	42	tags=41%, list=25%, signal=46%	NUCB2/MYH11/CEACAM5/FUT3/PPL/TMPRSS2/TGM1/CFD/MUC5B/FUT6/GPX3/ALOX12/PSCA/KRT13/ECM1/RHCG/HPGD/IL1RN/CLIC3/SLURP1/TGM3/SCEL/CRNN
GO:0043296	apical junction complex	3	0.853659	1.80671	0.00788063	0.00788063	0.0556417	27	tags=100%, list=16%, signal=85%	JUP/ECT2/EPCAM
GO:0031982	vesicle	72	-0.311841	-1.93455	0.00819529	0.00819529	0.0556417	37	tags=35%, list=22%, signal=48%	CEACAM5/FUT3/PPL/TMPRSS2/TGM1/CFD/MUC5B/FUT6/GPX3/ALOX12/PSCA/CEACAM6/KRT13/ECM1/KLK13/RHCG/HPGD/SPINK5/IL1RN/CLIC3/SLURP1/TGM3/SCEL/CRNN/CRISP3
GO:0030496	midbody	5	0.691358	1.83484	0.0151514	0.0151514	0.093518	55	tags=100%, list=33%, signal=69%	ECT2/CEP55/ASPM/PRC1/CDK1
GO:0072686	mitotic spindle	5	0.691358	1.83484	0.0151514	0.0151514	0.093518	55	tags=100%, list=33%, signal=69%	ECT2/ASPM/PRC1/NUSAP1/CDK1
GO:0016342	catenin complex	3	0.79878	1.69057	0.0205436	0.0205436	0.121287	36	tags=100%, list=22%, signal=80%	JUP/CDH11/CDH3
GO:0099081	supramolecular polymer	18	0.383151	1.85447	0.0238192	0.0238192	0.124522	55	tags=67%, list=33%, signal=50%	COL1A1/JUP/COL1A2/COL11A1/COL3A1/COL5A2/COL5A1/ASPM/MFAP2/PRC1/NUSAP1/CDK1
GO:0099512	supramolecular fiber	18	0.383151	1.85447	0.0238192	0.0238192	0.124522	55	tags=67%, list=33%, signal=50%	COL1A1/JUP/COL1A2/COL11A1/COL3A1/COL5A2/COL5A1/ASPM/MFAP2/PRC1/NUSAP1/CDK1
GO:0015630	microtubule cytoskeleton	12	0.468196	1.8412	0.0238426	0.0238426	0.124522	66	tags=83%, list=40%, signal=54%	ECT2/TOP2A/CEP55/ASPM/PRC1/CDC20/NUSAP1/CDK1/DTL/CRYAB
GO:0031225	anchored component of membrane	5	-0.666667	-1.69465	0.0267462	0.0267462	0.130886	60	tags=100%, list=36%, signal=66%	CEACAM5/CEACAM7/PSCA/CEACAM6
GO:0005783	endoplasmic reticulum	29	0.300421	1.71712	0.0269889	0.0269889	0.130886	62	tags=62%, list=37%, signal=47%	SPP1/COL1A1/COL1A2/COL11A1/MAGEA3/VCAN/COL3A1/SULF1/COL5A2/COL5A1/TNC/IGFBP3/TP63/FZD6/MEST/CDK1/LAMA3/COL7A1
GO:0005874	microtubule	4	0.687117	1.60041	0.0328201	0.0328201	0.144087	55	tags=100%, list=33%, signal=69%	ASPM/PRC1/NUSAP1/CDK1
GO:0031974	membrane-enclosed lumen	60	0.223288	1.59816	0.0339554	0.0339554	0.144087	62	tags=52%, list=37%, signal=51%	SPP1/COL1A1/JUP/COL1A2/COL11A1/PTHLH/VCAN/SNAI2/COL3A1/ECT2/COL5A2/TOP2A/ISG15/COL5A1/SOX4/SPARC/TNC/IGFBP3/RFC4/PRC1/MMP11/TP63/GINS1/CDC20/NUSAP1/CDK1/SERPINE1/FOXM1/CKS1B/DTL/COL7A1
GO:0043233	organelle lumen	60	0.223288	1.59816	0.0339554	0.0339554	0.144087	62	tags=52%, list=37%, signal=51%	SPP1/COL1A1/JUP/COL1A2/COL11A1/PTHLH/VCAN/SNAI2/COL3A1/ECT2/COL5A2/TOP2A/ISG15/COL5A1/SOX4/SPARC/TNC/IGFBP3/RFC4/PRC1/MMP11/TP63/GINS1/CDC20/NUSAP1/CDK1/SERPINE1/FOXM1/CKS1B/DTL/COL7A1
GO:0070013	intracellular organelle lumen	60	0.223288	1.59816	0.0339554	0.0339554	0.144087	62	tags=52%, list=37%, signal=51%	SPP1/COL1A1/JUP/COL1A2/COL11A1/PTHLH/VCAN/SNAI2/COL3A1/ECT2/COL5A2/TOP2A/ISG15/COL5A1/SOX4/SPARC/TNC/IGFBP3/RFC4/PRC1/MMP11/TP63/GINS1/CDC20/NUSAP1/CDK1/SERPINE1/FOXM1/CKS1B/DTL/COL7A1
GO:0005794	Golgi apparatus	17	0.369033	1.73255	0.0411437	0.0411437	0.169299	17	tags=35%, list=10%, signal=35%	SPP1/POSTN/COL1A1/PTHLH/VCAN/SULF1
GO:0005911	cell-cell junction	9	0.466689	1.59708	0.0466336	0.0466336	0.185773	44	tags=67%, list=26%, signal=52%	JUP/CDH11/ECT2/EPCAM/CDH3/FSCN1
GO:0005576	extracellular region	101	-0.251094	-1.57027	0.0479651	0.0479651	0.185773	40	tags=31%, list=24%, signal=59%	MYH11/SERPINB2/CEACAM5/FUT3/PPL/TMPRSS2/TGM1/CFD/MUC5B/FUT6/GPX3/CEACAM7/ALOX12/PSCA/CEACAM6/KRT13/ECM1/KLK13/RHCG/HPGD/SPINK5/IL1RN/ENDOU/CLIC3/SLURP1/TMPRSS11E/TGM3/CLCA4/SCEL/CRNN/CRISP3
GO:0070161	anchoring junction	14	0.381314	1.62484	0.0492515	0.0492515	0.185773	53	tags=64%, list=32%, signal=48%	JUP/CDH11/ECT2/PLAU/EPCAM/TNC/CDH3/FSCN1/ITGA6

## Sheet: supplementary-table-3
GSEA - Molecular Function
ID	Description	setSize	enrichmentScore	NES	pvalue	p.adjust	qvalues	rank	leading_edge	core_enrichment
GO:0005201	extracellular matrix structural constituent	19	0.621286	2.92901	2.25822e-06	2.25822e-06	0.000313773	65	tags=95%, list=39%, signal=65%	POSTN/COL1A1/COL1A2/COL11A1/VCAN/COL3A1/COL5A2/TGFBI/LAMB3/COL5A1/SPARC/TNC/LAMC2/MFAP2/LAMA3/THBS2/COL7A1/ASPN
GO:0030020	extracellular matrix structural constituent conferring tensile strength	7	0.759732	2.34793	0.00019904	0.00019904	0.013828	29	tags=86%, list=17%, signal=74%	COL1A1/COL1A2/COL11A1/COL3A1/COL5A2/COL5A1
GO:0044877	protein-containing complex binding	22	0.442168	2.21266	0.000490331	0.000490331	0.0227101	66	tags=77%, list=40%, signal=54%	SPP1/JUP/MMP12/COL3A1/INHBA/ISG15/TGFBI/EPCAM/LAMB3/COL5A1/SPARC/FSCN1/CDC20/ITGA6/LAMA3/ASPN/CRYAB
GO:0050839	cell adhesion molecule binding	17	0.483731	2.18754	0.00105813	0.00105813	0.034341	59	tags=76%, list=35%, signal=55%	SPP1/POSTN/JUP/CDH11/COL3A1/ISG15/TGFBI/EPCAM/COL5A1/CDH3/FSCN1/ITGA6/LAMA3
GO:0005539	glycosaminoglycan binding	9	0.641563	2.18042	0.00150693	0.00150693	0.034341	35	tags=78%, list=21%, signal=65%	POSTN/COL11A1/VCAN/SULF1/COL5A1/CXCL8/LAMC2
GO:0043169	cation binding	44	0.31619	2.02588	0.00173006	0.00173006	0.034341	20	tags=32%, list=12%, signal=38%	MMP1/POSTN/COL1A1/COL1A2/COL11A1/CDH11/MMP12/VCAN/SNAI2/MMP10/COL3A1/SULF1/COL5A2/TOP2A
GO:0046872	metal ion binding	44	0.31619	2.02588	0.00173006	0.00173006	0.034341	20	tags=32%, list=12%, signal=38%	MMP1/POSTN/COL1A1/COL1A2/COL11A1/CDH11/MMP12/VCAN/SNAI2/MMP10/COL3A1/SULF1/COL5A2/TOP2A
GO:0048407	platelet-derived growth factor binding	4	0.846626	2.06569	0.00213429	0.00213429	0.0370693	29	tags=100%, list=17%, signal=85%	COL1A1/COL1A2/COL3A1/COL5A1
GO:0005198	structural molecule activity	32	0.335726	1.8595	0.00372919	0.00372919	0.0528738	35	tags=47%, list=21%, signal=46%	POSTN/COL1A1/JUP/COL1A2/COL11A1/VCAN/COL3A1/COL5A2/ISG15/TGFBI/LAMB3/COL5A1/SPARC/TNC/LAMC2
GO:0046332	SMAD binding	3	0.902439	1.94522	0.00397935	0.00397935	0.0528738	19	tags=100%, list=11%, signal=90%	COL1A2/COL3A1/COL5A2
GO:0097367	carbohydrate derivative binding	17	0.44128	1.99556	0.00418584	0.00418584	0.0528738	38	tags=59%, list=23%, signal=51%	POSTN/COL11A1/VCAN/SULF1/TOP2A/COL5A1/TNC/CXCL8/LAMC2/RFC4
GO:0043167	ion binding	51	0.269029	1.78332	0.00494046	0.00494046	0.0572053	20	tags=27%, list=12%, signal=35%	MMP1/POSTN/COL1A1/COL1A2/COL11A1/CDH11/MMP12/VCAN/SNAI2/MMP10/COL3A1/SULF1/COL5A2/TOP2A
GO:0005178	integrin binding	8	0.578616	1.87147	0.0107714	0.0107714	0.108365	75	tags=100%, list=45%, signal=58%	SPP1/COL3A1/ISG15/TGFBI/COL5A1/ITGA6/LAMA3/CXCL12
GO:0019899	enzyme binding	29	0.30595	1.67056	0.0109186	0.0109186	0.108365	24	tags=34%, list=14%, signal=36%	COL1A1/JUP/COL1A2/MAGEA6/MAGEA3/COL3A1/ECT2/TOP2A/CKS2/ISG15
GO:0005488	binding	150	0.35703	1.72761	0.0144797	0.0144797	0.134128	66	tags=43%, list=40%, signal=257%	MMP1/SPP1/POSTN/COL1A1/JUP/COL1A2/COL11A1/CDH11/MMP12/MAGEA6/PTHLH/MAGEA3/VCAN/SNAI2/MMP10/COL3A1/SULF1/ECT2/COL5A2/TOP2A/PLAU/CKS2/INHBA/ISG15/CEP55/TGFBI/EPCAM/LAMB3/COL5A1/SOX4/SPARC/CST1/TNC/CXCL8/LAMC2/CDH3/IGFBP3/RFC4/ASPM/MFAP2/ODC1/LAPTM4B/PRC1/FSCN1/MMP11/TP63/FZD6/HMGB3/RRM2/CDC20/MEST/ITGA6/NUSAP1/CDK1/SERPINE1/FOXM1/CKS1B/LAMA3/THBS2/DTL/COL7A1/TMEM45A/IGF2BP2/ASPN/CRYAB
GO:0008201	heparin binding	7	0.575703	1.77919	0.0170654	0.0170654	0.139482	35	tags=71%, list=21%, signal=59%	POSTN/COL11A1/COL5A1/CXCL8/LAMC2
GO:1901681	sulfur compound binding	7	0.575703	1.77919	0.0170654	0.0170654	0.139482	35	tags=71%, list=21%, signal=59%	POSTN/COL11A1/COL5A1/CXCL8/LAMC2
GO:0050840	extracellular matrix binding	5	0.63002	1.67054	0.0313008	0.0313008	0.237727	31	tags=80%, list=19%, signal=67%	SPP1/COL11A1/TGFBI/SPARC
GO:0019838	growth factor binding	7	0.529627	1.63679	0.0349887	0.0349887	0.237727	53	tags=86%, list=32%, signal=61%	COL1A1/COL1A2/COL3A1/COL5A1/IGFBP3/ITGA6
GO:0030674	protein-macromolecule adaptor activity	7	0.519345	1.60502	0.0405314	0.0405314	0.237727	7	tags=43%, list=4%, signal=43%	JUP/COL1A2/COL11A1
GO:0005253	anion channel activity	3	-0.762195	-1.58325	0.0435583	0.0435583	0.237727	43	tags=100%, list=26%, signal=76%	CLIC3/CLCA4
GO:0005254	chloride channel activity	3	-0.762195	-1.58325	0.0435583	0.0435583	0.237727	43	tags=100%, list=26%, signal=76%	CLIC3/CLCA4
GO:0008509	anion transmembrane transporter activity	3	-0.762195	-1.58325	0.0435583	0.0435583	0.237727	43	tags=100%, list=26%, signal=76%	CLIC3/CLCA4
GO:0015103	inorganic anion transmembrane transporter activity	3	-0.762195	-1.58325	0.0435583	0.0435583	0.237727	43	tags=100%, list=26%, signal=76%	CLIC3/CLCA4
GO:0015108	chloride transmembrane transporter activity	3	-0.762195	-1.58325	0.0435583	0.0435583	0.237727	43	tags=100%, list=26%, signal=76%	CLIC3/CLCA4
